# Supplementary material for: Climate but Not Land Use Influences Body Size of Fowler's Toad (Anaxyrus fowleri)
Source: Ecol Evol. 2025 Feb 27;15(3):e71024. doi: 10.1002/ece3.71024 (PMC11868702; doi:10.1002/ece3.71024)
Supplement: Supplementary file 1 — Data S1. [file ECE3-15-e71024-s001.zip]

Archive with 4 entries (4 files):
- Blackwood et al. SupplInfo_CleanCopy_6Nov2024.docx
- Blackwood_et_al_MainAnalysis_30Jan2025.R
- Blackwood_et_al_SupplementalAnalysis_5Nov2024.R
- fowleri_data_Nov.csv
