# Supplementary material for: Climate but Not Land Use Influences Body Size of Fowler's Toad (Anaxyrus fowleri)
Source: Ecol Evol. 2025 Feb 27;15(3):e71024. doi: 10.1002/ece3.71024 (PMC11868702; doi:10.1002/ece3.71024)
Supplement: Supplementary file 1 — Data S1. [file ECE3-15-e71024-s001.zip › Blackwood_et_al_MainAnalysis_30Jan2025.R]

#Blackwood et al. Main analyses for "Climate but not land use influences body size of Fowler's toad (Anaxyrus fowleri)"
#Anaxyrus fowleri analyses of size (SVL) and mass

#setwd("/Users/paradyseblackwood/Desktop/NSF INTERN")
setwd("C:\\Users\\Jen\\Desktop\\StatClasses\\Fowleri")

library(ggplot2)
library(ggspatial)
library(tidyverse)
library(lme4)
library(lmerTest)
library(dplyr)
library(MuMIn)
library(performance)
library(car)
library(maps)
library(mapdata)
library(dplyr)
library(sf)
library(patchwork)

#upload dataset
fowleri <- read.csv(file = "fowleri_data_Nov.csv",
                    header = TRUE)
view(fowleri)
write_csv(fowleri, file = "C:\\Users\\Jen\\Desktop\\StatClasses\\Fowleri\\fowleri_cs.csv")
names(fowleri)
#First, we need to scale the variables of interest. Note: log transformed data is in csv file.
fowleri <- transform(fowleri,
                     Temp_cs=scale(meantemp),
                     Precip_cs=scale(meanprec),
                     PercFor_cs=scale(forest), 
                     Lat_cs=latitude)

#1.SVL models
SVL_globalT<- lmer(SVL ~ Temp_cs + Precip_cs + PercFor_cs + 
                    Temp_cs:Precip_cs + Precip_cs:PercFor_cs + 
                    Temp_cs:PercFor_cs + (1 | sex), data=fowleri); summary(SVL_globalT)

step.SVL_globalT <- step(SVL_globalT)
top.SVL_globalT <- get_model(step.SVL_globalT)
top.SVL_globalT 
##Top model is: SVL ~ Temp_cs + Precip_cs + (1 | sex) 

summary(top.SVL_globalT)
#            Estimate Std. Error       df t value Pr(>|t|)    
#(Intercept)  58.1235     3.5637   0.9999  16.310  0.03900 *  
#Temp_cs      -1.9687     0.2980 390.0070  -6.606  1.3e-10 ***
#Precip_cs    -0.7858     0.2991 390.0483  -2.628  0.00894 *


SVL_globalL<- lmer(SVL ~ Lat_cs + Precip_cs + PercFor_cs + Lat_cs:Precip_cs + Precip_cs:PercFor_cs + 
                     Lat_cs:PercFor_cs + (1 | sex), data=fowleri); summary(SVL_globalL)
step.SVL_globalL <- step(SVL_globalL)
top.SVL_globalL <- get_model(step.SVL_globalL)
top.SVL_globalL 
##Top model is SVL ~ Precip_cs + (1 | sex)

summary(top.SVL_globalL)
#            Estimate Std. Error       df t value Pr(>|t|)   
#(Intercept)  58.1432     3.6341   0.9999  15.999   0.0398 * 
#Precip_cs    -0.8341     0.3148 391.0507  -2.649   0.0084

AIC(top.SVL_globalT,top.SVL_globalL)
##                df      AIC
#top.SVL_globalT  5 2530.858
#top.SVL_globalL  4 2569.745

plot(residuals(top.SVL_globalT))
check_model(top.SVL_globalT)

vif(top.SVL_globalT) 
##Values are just over 1, but very close (1.001)

check_collinearity(top.SVL_globalT)
##Low correlation

MuMIn::r.squaredGLMM(top.SVL_globalT)
##      R2m      R2c
#[1,] 0.07056706 0.4606752


#############
#2.Mass model
Mass_globalT<- lmer(mass ~ Temp_cs + Precip_cs + PercFor_cs +
                     Temp_cs:Precip_cs + Precip_cs:PercFor_cs +
                     Temp_cs:PercFor_cs + (1|sex), data=fowleri); summary(Mass_globalT)
step.Mass_globalT <- step(Mass_globalT)
top.Mass_globalT <- get_model(step.Mass_globalT)
top.Mass_globalT
##Top model is mass ~ Temp_cs + Precip_cs + (1 | sex)

summary(top.Mass_globalT)
#            Estimate Std. Error       df t value Pr(>|t|)    
#(Intercept)  27.8656     6.5809   0.9999   4.234   0.1477    
#Temp_cs      -3.4832     0.5072 390.0059  -6.868 2.59e-11 ***
#Precip_cs    -1.3114     0.5090 390.0411  -2.577   0.0103 *  

Mass_globalL<- lmer(mass ~ Lat_cs + Precip_cs + PercFor_cs + Lat_cs:Precip_cs + Precip_cs:PercFor_cs + 
                     Lat_cs:PercFor_cs + (1 | sex), data=fowleri); summary(Mass_globalL)
step.Mass_globalL <- step(Mass_globalL)
top.Mass_globalL <- get_model(step.Mass_globalL)
top.Mass_globalL 
##Top model is mass ~ Lat_cs + Precip_cs + (1 | sex)

summary(top.Mass_globalL)
#            Estimate Std. Error       df t value Pr(>|t|)   
#(Intercept)  -9.4380    17.9368  50.9630  -0.526  0.60104   
#Lat_cs        0.9740     0.4357 390.1002   2.235  0.02595 * 
#Precip_cs    -1.4627     0.5361 390.0380  -2.728  0.00665

AIC(top.Mass_globalT,top.Mass_globalL)
#                 df      AIC
#top.Mass_globalT  5 2946.831
#top.Mass_globalL  5 2986.797

plot(residuals(top.Mass_globalT))
check_model(top.Mass_globalT)

vif(top.Mass_globalT)
##around 1 (1.000602)

check_collinearity(top.Mass_globalT)
#low correlation

MuMIn::r.squaredGLMM(top.Mass_globalT)
##       R2m       R2c
#[1,] 0.06988363 0.497935


##############
#FIGURES
#Figure 1- map of collection localities. Note that the plot in the manuscript was made in GIS but can also be replicated in R.
# Load USA and states data
usa_states <- map_data("state")
# Subset northeastern states
northeast <- subset(usa_states, region %in% c("delaware", "district of columbia", "maryland", "new jersey", 
                                              "new york", "ohio", "pennsylvania", "virginia", 
                                              "west virginia", "vermont", "massachusetts", 
                                              "connecticut", "maine", "new hampshire", "rhode island"))

# Convert to an sf object and set CRS
northeast_sf <- st_as_sf(northeast, coords = c("long", "lat"), crs = 4326, agr = "constant")
# Create a spatial object with polygons. (this makes sure the states are shown)
northeast_sf <- northeast_sf %>% 
  group_by(group) %>% 
  summarise(geometry = st_combine(geometry)) %>% 
  st_cast("POLYGON")
# Create colorblind friendly color palette
cbPalette <- c("#000000", "#56B4E9") 
#Plot
ggplot(data = northeast_sf) + 
  geom_sf(fill = "white", color = "black") +
  theme_void() +  
  theme(legend.position = c(0.98, 0.5), legend.justification = c("right", "center")) +
  geom_point(data = fowleri, aes(x = longitude, y = latitude, group = sex, colour = sex), pch = 20, size = 2) +
  scale_color_manual(values = cbPalette, name = "Sex") + 
  coord_sf() + 
  annotation_scale(location = "bl", width_hint = 0.2, 
                   unit_category = "metric") +  
  annotation_north_arrow(location = "tr", which_north = "true", 
                         style = north_arrow_fancy_orienteering)+
  annotate("text", x = -85.6, y = 36.6, label = "100 km", size = 3, hjust = 0.5, vjust = 1.5)  # Adjust position

#Figure 2. 
#Create colorblind-friendly color palette
cbPalette <- c("#000000", "#56B4E9") 
p1 <- ggplot(fowleri, aes(x=meantemp, y=SVL))+ geom_smooth(method="lm", color= "black", fill= "#56B4E9") +
  theme(text=element_text(size=30)) + geom_point(size =0.4, alpha = 0.2)+
  scale_x_continuous(breaks = scales::pretty_breaks(n = 5)) +  
  scale_y_continuous(breaks = scales::pretty_breaks(n = 6))+
  labs(x="Mean Temperature (�C)", y =  "Snout-Vent-Length (mm)") + theme_classic(base_size = 16) +
  annotate(geom = "text", x=16, y=80, label="p < 0.001*", size =4, color="black")+
  ggtitle("(a)")         #x and y coordinates for text
p1 #Fig. 2a

p2 <- ggplot(fowleri, aes(x=meanprec, y=SVL))+ geom_smooth(method="lm", color= "black", fill= "#56B4E9") + theme(text=element_text(size=30)) +
  geom_point(size =0.4, alpha = 0.2)+ scale_x_continuous(breaks = scales::pretty_breaks(n = 5)) +  scale_y_continuous(breaks = scales::pretty_breaks(n = 6))+
  labs(x="Annual Precipitation (mm)", y =  "Snout-Vent-Length (mm)") + theme_classic(base_size = 16) +
  annotate(geom = "text", x=1400, y=80, label="p = 0.012*", size =4, color="black")+
  ggtitle("(b)") 
p2 #Fig. 2b

p3 <-  ggplot(fowleri, aes(x=meantemp, y=mass))+ geom_smooth(method="lm", color= "black", fill= "#56B4E9") + geom_point(size =0.4, alpha = 0.2, color="black")+
  theme_classic(base_size = 16)+
  labs(x="Mean Temperature (�C)", y = "Mass (g)") + 
  scale_x_continuous(breaks = scales::pretty_breaks(n = 5)) +  scale_y_continuous(breaks = scales::pretty_breaks(n = 6))+
  scale_color_manual(values = cbPalette) + scale_fill_manual(values=cbPalette) +
  annotate(geom = "text", x=16, y=80, label="p < 0.001*", size =4, color="black")+
  ggtitle("(c)") 
p3#Fig. 2c

p4 <-ggplot(fowleri, aes(x=meanprec, y=mass))+ geom_smooth(method="lm", color= "black", fill= "#56B4E9") + geom_point(size =0.4, alpha = 0.2, color="black")+
  theme_classic(base_size = 16)+
  labs(x="Annual Precipiation (mm)", y = "Mass (g)") + 
  scale_x_continuous(breaks = scales::pretty_breaks(n = 5)) +  scale_y_continuous(breaks = scales::pretty_breaks(n = 6))+
  scale_color_manual(values = cbPalette) + scale_fill_manual(values=cbPalette) +
  annotate(geom = "text", x=1400, y=80, label="p = 0.01*", size =4, color="black")+
  ggtitle("(d)") 
p4 #Fig.2d

#Create panel of 4 plots showing how SVL and Mass were impacted by our variables 
library(patchwork)
(p1 + p2)/ (p3 + p4) #Fig. 2
