# Supplementary material for: Climate but Not Land Use Influences Body Size of Fowler's Toad (Anaxyrus fowleri)
Source: Ecol Evol. 2025 Feb 27;15(3):e71024. doi: 10.1002/ece3.71024 (PMC11868702; doi:10.1002/ece3.71024)
Supplement: Supplementary file 1 — Data S1. [file ECE3-15-e71024-s001.zip › Blackwood_et_al_SupplementalAnalysis_5Nov2024.R]

#Blackwood et al. Supplementary analysis 
#Title: "Climate but not land use influences body size of Fowler's toad (Anaxyrus fowleri)"

#set working directory to incorporate data
setwd("/Users/paradyseblackwood/Desktop/NSF INTERN")
setwd("C:\\Users\\Jen\\Desktop\\StatClasses\\Fowleri")

library(ggplot2)
library(tidyverse)
library(lme4)
library(lmerTest)
library(dplyr)
library(performance)
library(car)

#upload dataset
fowleri <- read.csv(file = "fowleri_data_Nov.csv",
                    header = TRUE)

cbPalette <- c("#000000", "#56B4E9") #color-blind friendly colors for plots

#linear regressions using natural log of SVL and mass to see changes over time
#separate by sex
Males <- subset(fowleri, sex == "Male")
Females <- subset(fowleri, sex == "Female")

names(fowleri)

#Changes in SVL over time
time.svl <- lm(SVL ~ year, data = fowleri); summary(time.svl) 
#SVL declines over time:
#             Estimate Std. Error t value Pr(>|t|)    
#(Intercept) 227.17433   34.29045   6.625 1.15e-10 ***
#year         -0.08667    0.01747  -4.960 1.05e-06 ***
  
time.Msvl <- lm(SVL ~ year, data = Males); summary(time.Msvl) #Male SVL
#.           Estimate Std. Error t value Pr(>|t|)    
#(Intercept) 162.08033   32.88387   4.929  1.5e-06 ***
#year         -0.05474    0.01674  -3.269  0.00123 ** 
time.Fsvl <- lm(SVL ~ year, data = Females); summary(time.Fsvl) #Female SVL
#            Estimate Std. Error t value Pr(>|t|)    
#(Intercept) 235.19335   63.75847   3.689 0.000323 ***
#year        -0.08858    0.03255  -2.721 0.007337 ** 

#Plot Fig. S1- Change in SVL through time
ggplot(fowleri, aes(x = year, y = SVL, color= sex)) + theme_classic()+
  geom_point() +
  stat_smooth(method = lm)+
  scale_color_manual(values = cbPalette) + scale_fill_manual(values=cbPalette)+
  labs(x="Year", y = "SVL (mm)") +
  labs(fill="Sex", color= "Sex")


#Mass over time
time.mass<- lm(mass ~ year, data= fowleri); summary(time.mass)
##Declines over time
#              Estimate Std. Error t value Pr(>|t|)    
#(Intercept) 328.79839   59.62718   5.514 6.37e-08 ***
#year         -0.15433    0.03039  -5.079 5.88e-07

time.Mmass<- lm(mass ~ year, data= Males); summary(time.Mmass) #Male mass
#             Estimate Std. Error t value Pr(>|t|)    
#(Intercept) 189.84225   44.53185   4.263 2.85e-05 ***
#year      -0.08581    0.02267  -3.785 0.000192 ***

time.Fmass<- lm(mass ~ year, data= Females); summary(time.Fmass) #Female mass
#             Estimate Std. Error t value Pr(>|t|)   
#(Intercept) 381.55118  126.98574   3.005  0.00316 **
#year       -0.17721    0.06483  -2.734  0.00709 **

#Fig. S2 - Mass through time
ggplot(fowleri, aes(x = year, y = mass, color= sex)) + theme_classic()+
  geom_point() + stat_smooth(method = lm)+
  scale_color_manual(values = cbPalette) + scale_fill_manual(values=cbPalette)+
  labs(x="Year", y = "Mass (g)") +
  labs(fill="Sex", color= "Sex")

names(fowleri)
#mean annual temperature over time
temp.t <- lm(meantemp ~ year, data = fowleri) 
summary(temp.t)
##Temp increases over time
#              Estimate Std. Error t value Pr(>|t|)    
#(Intercept) -20.816265   8.071067  -2.579   0.0103 *  
#year          0.017353   0.004113   4.219 3.05e-05

#Fig. S3
ggplot(fowleri, aes(year, meantemp)) + geom_point() + geom_smooth(method = lm) +
  theme_classic() +  labs(x="Year", y = "Mean Annual Temperature")

#changes in precipitation over time
prec.t <- lm(meanprec ~ year, data = fowleri); summary(prec.t)
##Precip increases over time
#              Estimate Std. Error t value Pr(>|t|)    
#(Intercept) -2093.8300   804.2502  -2.603  0.00958 ** 
#year            1.6406     0.4098   4.003 7.48e-05

#Fig. S4
ggplot(fowleri, aes(year, meanprec)) + geom_point() + geom_smooth(method = lm)+
  theme_classic() +  labs(x="Year", y = "Mean annual precipitation")

#forest area over time
for.t <- lm(forest ~ year, data = fowleri)
summary(for.t) 
##No change
#              Estimate Std. Error t value Pr(>|t|)
#(Intercept) -1.2494454  1.3299254  -0.939    0.348
#year         0.0009138  0.0006777   1.348    0.178

#Fig. S5
ggplot(fowleri, aes(year, forest))+ geom_point() + geom_smooth(method = lm)+
  theme_classic() +  labs(x="Year", y = "Percent forest cover") 
