# Supplementary material for: Climate but Not Land Use Influences Body Size of Fowler's Toad (Anaxyrus fowleri)
Source: Ecol Evol. 2025 Feb 27;15(3):e71024. doi: 10.1002/ece3.71024 (PMC11868702; doi:10.1002/ece3.71024)
Supplement: Supplementary file 1 — Data S1. [file ECE3-15-e71024-s001.zip › fowleri_data_Nov.csv]

Museum_ID	catalog_nu	family	genus	species	sex	SVL	ln_SVL	mass	ln_mass	meantemp	meanprec	decade	year	state	latitude	longitude	latitude_num	latitude_category	elevation (meters)	forest	percent_otherlandcover	land_cover_notes	Precip2	For2	logSVL	logmass	SVL1	SVL2	SVL3	median_SVL	notes	initials	notes2	development	Dev2
NMNH	127731	Bufonidae	Anaxyrus	fowleri	Male	58.653333	4.0716	20.8	3.034952987	15.349	894.892	1940s	1941	Virginia	36.62902	-76.62066	36	a	9	0.3636	0.6136	N/A	low	low	1.768292696	1.318063335
CMNH	23154	Bufonidae	Anaxyrus	fowleri	Female	58.72	4.0728	19	2.944438979	15.542	980.249	1940s	1942	Virginia	36.80785	-75.98086	36	a	2	0.1556	0.3778	N/A	low	low	1.768786047	1.278753601
CMNH	23155	Bufonidae	Anaxyrus	fowleri	Male	51.486667	3.9413	15.2	2.721295428	15.542	980.249	1940s	1942	Virginia	36.80785	-75.98086	36	a	2	0.1556	0.3778	N/A	low	low	1.711694779	1.181843588
CMNH	23156	Bufonidae	Anaxyrus	fowleri	Male	47.486667	3.8604	13.4	2.595254707	15.542	980.249	1940s	1942	Virginia	36.80785	-75.98086	36	a	2	0.1556	0.3778	N/A	low	low	1.676571688	1.127104798
CMNH	23159	Bufonidae	Anaxyrus	fowleri	Male	52.926667	3.9689	15.6	2.747270914	15.487	959.955	1940s	1942	Virginia	36.83224	-75.97373	36	a	1	0.0513	0.7692	N/A	low	low	1.723674546	1.193124598
CMNH	23160	Bufonidae	Anaxyrus	fowleri	Male	56.51	4.0344	21.4	3.063390922	15.487	959.955	1940s	1942	Virginia	36.83224	-75.97373	36	a	1	0.0513	0.7692	N/A	low	low	1.752125307	1.330413773
CMNH	23161	Bufonidae	Anaxyrus	fowleri	Male	51.963333	3.9505	14.1	2.646174797	15.487	959.955	1940s	1942	Virginia	36.83224	-75.97373	36	a	1	0.0513	0.7692	N/A	low	low	1.715697	1.149219113
NMNH	124844	Bufonidae	Anaxyrus	fowleri	Male	62.3	4.132	33.9	3.523415014	15.972	1133.745	1940s	1946	Virginia	36.82355	-76.50275	36	a	4	0.25	0.6818	N/A	low	low	1.794488047	1.530199698
NMNH	131960	Bufonidae	Anaxyrus	fowleri	Male	63.926667	4.1577	33	3.496507561	13.355	1209.891	1940s	1947	Virginia	36.6198	-80.0074	36	a	266	0.2273	0.7727	N/A	high	low	1.805682062	1.51851394
CMNH	36696	Bufonidae	Anaxyrus	fowleri	Male	49.4	3.9	16.3	2.791165108	14.93	960.395	1950s	1951	Virginia	36.59141	-79.47939	36	a	161	0.5581	0.3721	N/A	low	high	1.693726949	1.212187604
CMNH	36697	Bufonidae	Anaxyrus	fowleri	Male	61.183333	4.1139	32	3.465735903	14.93	960.395	1950s	1951	Virginia	36.59141	-79.47939	36	a	161	0.5581	0.3721	N/A	low	high	1.786633132	1.505149978
NMNH	135461	Bufonidae	Anaxyrus	fowleri	Male	55.863333	4.0229	20	2.995732274	16.122	952.501	1950s	1953	Virginia	36.64	-77.59	36	a	43	0.6136	0.3864	N/A	low	high	1.747126844	1.301029996
CMNH	36309	Bufonidae	Anaxyrus	fowleri	Male	46.426667	3.8379	13.7	2.617395833	14.717	1320.019	1950s	1958	Virginia	36.74693	-76.34679	36	a	0	0.4048	0.4762	N/A	high	low	1.666767507	1.136720567
NCSM	55387	Bufonidae	Anaxyrus	fowleri	Female	66.25	4.1934	35	3.555348061	13.38	1038.192	1960s	1960	Virginia	36.8265	-79.3978	36	a	227	0.6304	0.2174	N/A	low	high			66.36	66.25	66.14	66.25	Enlarged oviducts	JS	N/A	0.1522	high
NCSM	55389	Bufonidae	Anaxyrus	fowleri	Male	57.89	4.0585	24.3	3.19047635	13.38	1038.192	1960s	1960	Virginia	36.8265	-79.3978	36	a	227	0.6304	0.2174	N/A	low	high			57.82	57.71	58.14	57.82	Dark throat, nuptial pads	JS	N/A	0.1522	high
NMNH	529567	Bufonidae	Anaxyrus	fowleri	Male	50.93	3.9305	19.2	2.954910279	14.86	965.3831	1960s	1968	Virginia	36.76307	-76.15063	36	a	1	0.2391	0.587	N/A	low	low			50.98	50.82	50.99	50.98	Dark throat; nuptial pads	JS	N/A	0.1739	high
CMNH	92146	Bufonidae	Anaxyrus	fowleri	Female	64.443333	4.1658	40	3.688879454	15.027	975.9401	1970s	1976	Virginia	36.6026	-76.0241	36	a	1	0.0652	0.913	N/A	low	low	1.809177994	1.602059991
NMNH	230368	Bufonidae	Anaxyrus	fowleri	Male	50.726667	3.9265	16.4	2.797281335	14.525	1269.493	1970s	1978	Virginia	36.7504	-77.0817	36	a	11	0.2826	0.7174	N/A	high	low	1.705236328	1.214843848
NMNH	230412	Bufonidae	Anaxyrus	fowleri	Male	52.636667	3.9634	19.8	2.985681938	14.257	1273.353	1970s	1978	Virginia	36.9279	-77.1607	36	a	34	0.6512	0.3488	N/A	high	high	1.721288382	1.29666519
NCSM	72388	Bufonidae	Anaxyrus	fowleri	Male	52.36	3.9581	17	2.833213344	13.68	1325.476	1970s	1979	Virginia	36.5625	-78.5106	36	a	91	0.2667	0.7333	N/A	high	low	1.718999638	1.230448921
NCSM	72432	Bufonidae	Anaxyrus	fowleri	Female	66.856667	4.2026	41	3.713572067	13.653	1322.165	1970s	1979	Virginia	36.6068	-78.5424	36	a	117	0.5	0.3409	N/A	high	low	1.825144722	1.612783857
NCSM	72275	Bufonidae	Anaxyrus	fowleri	Male	46.08	3.8304	13.2	2.58021683	13.644	1296.724	1970s	1979	Virginia	36.6077	-78.3715	36	a	91	0.4889	0.5111	N/A	high	low	1.66351247	1.120573931
NCSM	72379	Bufonidae	Anaxyrus	fowleri	Female	72.846667	4.2884	52.6	3.96271612	13.365	1348.29	1970s	1979	Virginia	36.6677	-78.7551	36	a	97	0.6087	0.3696	N/A	high	high	1.862409686	1.720985744
NCSM	72389	Bufonidae	Anaxyrus	fowleri	Male	52.893333	3.9683	16.3	2.791165108	13.365	1348.29	1970s	1979	Virginia	36.6677	-78.7571	36	a	97	1	0	N/A	high	high	1.723400934	1.212187604
NCSM	72402	Bufonidae	Anaxyrus	fowleri	Male	56.47	4.0337	16.4	2.797281335	13.502	1345.148	1970s	1979	Virginia	36.6936	-78.7244	36	a	97	0.7556	0.2444	N/A	high	high	1.751817788	1.214843848
NCSM	72442	Bufonidae	Anaxyrus	fowleri	Male	57.226667	4.047	21	3.044522438	11.469	1309.938	1970s	1979	Virginia	36.9029	-82.0622	36	a	599	0.4091	0.4091	N/A	high	low	1.757598452	1.322219295
NMNH	529383	Bufonidae	Anaxyrus	fowleri	Male	42.93	3.7596	11.2	2.415913778	15.178	1120.566	1980s	1981	Virginia	36.63052	-75.9001	36	a	0	0	1	N/A	low	low	1.632760888	1.049218023
NMNH	529402	Bufonidae	Anaxyrus	fowleri	Male	50.953333	3.9309	19.3	2.960105096	14.17	1178.424	1980s	1982	Virginia	36.624	-78.5209	36	a	104	0.6889	0.3111	N/A	low	high	1.707172598	1.285557309
NMNH	529504	Bufonidae	Anaxyrus	fowleri	Female	64.133333	4.161	34.1	3.529297384	14.516	1205.67	1980s	1984	Virginia	36.6	-77.65	36	a	73	0.6136	0.3864	N/A	low	high	1.807083811	1.532754379
NMNH	529537	Bufonidae	Anaxyrus	fowleri	Male	57.466667	4.0512	25.7	3.246490992	12.915	1264.575	1980s	1984	Virginia	36.6519	-83.1408	36	a	397	0.8	0.2	N/A	high	high	1.759416009	1.409933123
NMNH	529523	Bufonidae	Anaxyrus	fowleri	Male	54.503333	3.9983	23.2	3.144152279	14.737	1083.273	1980s	1984	Virginia	36.9796	-77.267	36	a	14	0.3261	0.6739	N/A	low	low	1.736423061	1.365487985
NMNH	529512	Bufonidae	Anaxyrus	fowleri	Male	53.053333	3.9713	20.2	3.005682604	13.953	1092.708	1980s	1984	Virginia	36.99	-78.8	36	a	137	0.6364	0.3636	N/A	low	high	1.724712673	1.305351369
NCSM	72304	Bufonidae	Anaxyrus	fowleri	Female	58.93	4.0764	19.5	2.970414466	14.498	1213.845	1980s	1985	Virginia	36.9456	-77.7333	36	a	55	0.5455	0.4091	N/A	high	high	1.770336441	1.290034611
CMNH	126346	Bufonidae	Anaxyrus	fowleri	Female	67.33	4.2096	33.7	3.517497837	15.813	675.631	1980s	1986	Virginia	36.61123	-75.88545	36	a	3	0	1	N/A	low	low	1.828208614	1.527629901
CMNH	126472	Bufonidae	Anaxyrus	fowleri	Female	63.646667	4.1533	30.2	3.407841924	15.222	846.525	1980s	1986	Virginia	36.75018	-76.74743	36	a	20	0.2558	0.7442	N/A	low	low	1.803775666	1.480006943
CMNH	126471	Bufonidae	Anaxyrus	fowleri	Male	46.02	3.8291	10.5	2.351375257	15.222	846.525	1980s	1986	Virginia	36.75018	-76.74743	36	a	20	0.2558	0.7442	N/A	low	low	1.662946614	1.021189299
CMNH	5706	Bufonidae	Anaxyrus	fowleri	Female	76.146667	4.3327	65.5	4.182050143	14.763	973.769	1930s	1931	Virginia	37.69818	-78.77154	37	b	180	0.587	0.413	used 1938 dataset	low	high	1.881650899	1.8162413
CMNH	41370	Bufonidae	Anaxyrus	fowleri	Female	60.48	4.1023	24.2	3.186352633	15.704	991.7321	1930s	1932	Virginia	37.07	-76.46	37	b	9	0.7826	0.1957	used 1938 dataset	low	high	1.781611782	1.383815366
CMNH	41372	Bufonidae	Anaxyrus	fowleri	Female	60.073333	4.0956	28.5	3.349904087	15.821	1050.184	1930s	1933	Virginia	37.2189	-76.4447	37	b	1	0.1429	0.8571	used 1938 dataset	low	low	1.778681728	1.45484486
CMNH	15956	Bufonidae	Anaxyrus	fowleri	Male	65.023333	4.1747	35.9	3.580737295	12.848	1095.114	1930s	1936	West Virginia	37.46443	-81.89176	37	b	317	0.9773	0.0227	used 1938 dataset	low	high	1.813069227	1.555094449
CMNH	12746	Bufonidae	Anaxyrus	fowleri	Male	63.176667	4.1459	28.1	3.335769576	11.988	1011.819	1930s	1936	West Virginia	37.75003	-80.61588	37	b	488	0.5682	0.4091	used 1938 dataset	low	high	1.80055671	1.44870632
CMNH	12747	Bufonidae	Anaxyrus	fowleri	Male	57.58	4.0532	22.6	3.117949906	11.988	1011.819	1930s	1936	West Virginia	37.75003	-80.61588	37	b	488	0.5682	0.4091	used 1938 dataset	low	high	1.760271661	1.354108439
CMNH	12748	Bufonidae	Anaxyrus	fowleri	Male	56.883333	4.041	21.4	3.063390922	11.988	1011.819	1930s	1936	West Virginia	37.75003	-80.61588	37	b	488	0.5682	0.4091	used 1938 dataset	low	high	1.754985035	1.330413773
USNM	103153	Bufonidae	Anaxyrus	fowleri	Male	50.316667	3.9183	16.9	2.827313622	12.376	1185.59	1930s	1937	Virginia	37.51	-81.94	37	b	478	0.8667	0.1333	used 1938 dataset	low	high	1.701711866	1.227886705
CMNH	13210A	Bufonidae	Anaxyrus	fowleri	Female	64.96	4.1738	32.9	3.493472658	15.268	1260.463	1930s	1938	Virginia	37.4238	-76.9011	37	b	1	0.4043	0.5957	N/A	high	low	1.812646016	1.517195898
CMNH	13210B	Bufonidae	Anaxyrus	fowleri	Female	55.61	4.0184	23.4	3.152736022	15.268	1260.463	1930s	1938	Virginia	37.4238	-76.9011	37	b	1	0.4043	0.5957	N/A	high	low	1.745152895	1.369215857
CMNH	13210C	Bufonidae	Anaxyrus	fowleri	Female	54.43	3.9969	16.9	2.827313622	15.268	1260.463	1930s	1938	Virginia	37.4238	-76.9011	37	b	1	0.4043	0.5957	N/A	high	low	1.735838334	1.227886705
CMNH	13210D	Bufonidae	Anaxyrus	fowleri	Female	63.58	4.1523	14.8	2.694627181	15.268	1260.463	1930s	1938	Virginia	37.4238	-76.9011	37	b	1	0.4043	0.5957	N/A	high	low	1.803320524	1.170261715
CMNH	13210E	Bufonidae	Anaxyrus	fowleri	Female	53.09	3.972	17.1	2.839078464	15.268	1260.463	1930s	1938	Virginia	37.4238	-76.9011	37	b	1	0.4043	0.5957	N/A	high	low	1.725012725	1.23299611
CMNH	13210M	Bufonidae	Anaxyrus	fowleri	Female	47.66	3.8641	17.6	2.867898902	15.268	1260.463	1930s	1938	Virginia	37.4238	-76.9011	37	b	1	0.4043	0.5957	N/A	high	low	1.678154038	1.245512668
CMNH	13210N	Bufonidae	Anaxyrus	fowleri	Female	47.58	3.8624	12.8	2.549445171	15.268	1260.463	1930s	1938	Virginia	37.4238	-76.9011	37	b	1	0.4043	0.5957	N/A	high	low	1.677424438	1.10720997
CMNH	13210F	Bufonidae	Anaxyrus	fowleri	Male	47.65	3.8639	11.3	2.424802726	15.268	1260.463	1930s	1938	Virginia	37.4238	-76.9011	37	b	1	0.4043	0.5957	N/A	high	low	1.678062905	1.053078443
CMNH	13210J	Bufonidae	Anaxyrus	fowleri	Male	51.31	3.9379	16.6	2.809402695	15.268	1260.463	1930s	1938	Virginia	37.4238	-76.9011	37	b	1	0.4043	0.5957	N/A	high	low	1.710202015	1.220108088
CMNH	13210K	Bufonidae	Anaxyrus	fowleri	Male	49.24	3.8967	16.1	2.778819272	15.268	1260.463	1930s	1938	Virginia	37.4238	-76.9011	37	b	1	0.4043	0.5957	N/A	high	low	1.692318044	1.206825876
CMNH	13210O	Bufonidae	Anaxyrus	fowleri	Male	41.54	3.7267	9.5	2.251291799	15.268	1260.463	1930s	1938	Virginia	37.4238	-76.9011	37	b	1	0.4043	0.5957	N/A	high	low	1.618466492	0.977723605
CMNH	15937	Bufonidae	Anaxyrus	fowleri	Male	61.776667	4.1235	33.2	3.502549876	13.407	1205.3	1930s	1938	West Virginia	37.46443	-81.89176	37	b	317	0.9773	0.0227	N/A	low	high	1.790824473	1.521138084
CMNH	15917	Bufonidae	Anaxyrus	fowleri	Female	60.39	4.1008	33.5	3.511545439	12.978	1225.194	1930s	1938	West Virginia	37.5795	-81.55365	37	b	383	0.9615	0.0385	N/A	high	high	1.78096503	1.525044807
CMNH	15888	Bufonidae	Anaxyrus	fowleri	Female	75.1	4.3188	68.4	4.225372825	13.001	1225.153	1930s	1938	West Virginia	37.58178	-81.56624	37	b	390	0.8889	0.1111	N/A	high	high	1.875639937	1.835056102
CMNH	15889	Bufonidae	Anaxyrus	fowleri	Female	66.273333	4.1938	41.2	3.718438256	13.001	1225.153	1930s	1938	West Virginia	37.58178	-81.56624	37	b	390	0.8889	0.1111	N/A	high	high	1.821338813	1.614897216
CMNH	15890	Bufonidae	Anaxyrus	fowleri	Female	62.01	4.1273	27.1	3.299533728	13.001	1225.153	1930s	1938	West Virginia	37.58178	-81.56624	37	b	390	0.8889	0.1111	N/A	high	high	1.792461731	1.432969291
CMNH	15863	Bufonidae	Anaxyrus	fowleri	Female	77.22	4.3467	65.2	4.177459469	11.199	1155.06	1930s	1938	West Virginia	37.72856	-81.12353	37	b	870	0.8222	0.1556	N/A	low	high	1.887729797	1.814247596
CMNH	16105	Bufonidae	Anaxyrus	fowleri	Male	72.43	4.2826	48.6	3.883623531	13.067	1278.173	1930s	1938	West Virginia	37.72983	-81.80233	37	b	260	0.9111	0.0889	N/A	high	high	1.859918485	1.686636269
NMNH	127535	Bufonidae	Anaxyrus	fowleri	Female	61.94	4.1262	25.1	3.222867846	12.068	1009.072	1940s	1945	Virginia	37.81	-79.82	37	b	385	0.7333	0.0222	N/A	low	high	1.791971201	1.399673721
CMNH	36675	Bufonidae	Anaxyrus	fowleri	Female	67.106667	4.2063	45.1	3.808882247	16.71	1133.225	1940s	1949	Virginia	37.04	-76.39	37	b	4	0.1818	0.1818	N/A	low	low	1.826765669	1.654176542
CMNH	36676	Bufonidae	Anaxyrus	fowleri	Female	69.4	4.2399	49.5	3.90197267	16.71	1133.225	1940s	1949	Virginia	37.04	-76.39	37	b	4	0.1818	0.1818	N/A	low	low	1.84135947	1.694605199
CMNH	36677	Bufonidae	Anaxyrus	fowleri	Female	62.566667	4.1362	39	3.663561646	16.71	1133.225	1940s	1949	Virginia	37.04	-76.39	37	b	4	0.1818	0.1818	N/A	low	low	1.79634302	1.591064607
CMNH	36678	Bufonidae	Anaxyrus	fowleri	Female	74.023333	4.3044	58	4.060443011	16.593	1105.624	1940s	1949	Virginia	37.08336	-76.39571	37	b	6	0.8372	0.1628	N/A	low	high	1.869368636	1.763427994
CMNH	36680	Bufonidae	Anaxyrus	fowleri	Female	58.936667	4.0765	34.2	3.532225644	16.593	1105.624	1940s	1949	Virginia	37.08336	-76.39571	37	b	6	0.8372	0.1628	N/A	low	high	1.770385572	1.534026106
CMNH	36679	Bufonidae	Anaxyrus	fowleri	Male	51.56	3.9427	21.4	3.063390922	16.593	1105.624	1940s	1949	Virginia	37.08336	-76.39571	37	b	6	0.8372	0.1628	N/A	low	high	1.712312909	1.330413773
CMNH	35567	Bufonidae	Anaxyrus	fowleri	Male	44.006667	3.7843	13.7	2.617395833	16.18	1129.353	1940s	1949	Virginia	37.2154	-76.5928	37	b	7	0.6667	0.2889	N/A	low	high	1.643518477	1.136720567
CMNH	35563	Bufonidae	Anaxyrus	fowleri	Male	55.633333	4.0188	25.2	3.226843995	15.776	1081.507	1940s	1949	Virginia	37.23236	-76.74013	37	b	12	0.5238	0.4762	N/A	low	high	1.745335079	1.401400541
CMNH	35561	Bufonidae	Anaxyrus	fowleri	Female	62.37	4.1331	29.9	3.39785848	15.776	1081.507	1940s	1949	Virginia	37.23597	-76.7624	37	b	3	0.5556	0.4444	N/A	low	high	1.794975744	1.475671188
CMNH	35556	Bufonidae	Anaxyrus	fowleri	Female	60.56	4.1036	33.6	3.514526067	15.871	1075.327	1940s	1949	Virginia	37.24895	-76.7075	37	b	8	0.619	0.3333	N/A	low	high	1.782185866	1.526339277
CMNH	35557	Bufonidae	Anaxyrus	fowleri	Male	49.806667	3.9081	14.1	2.646174797	15.871	1075.327	1940s	1949	Virginia	37.24895	-76.7075	37	b	8	0.619	0.3333	N/A	low	high	1.69728748	1.149219113
CMNH	35566B	Bufonidae	Anaxyrus	fowleri	Female	50.55	3.923	14.4	2.667228207	15.925	1096.766	1940s	1949	Virginia	37.27391	-76.60793	37	b	12	0.6136	0.3182	N/A	low	high	1.70372116	1.158362492
CMNH	35566C	Bufonidae	Anaxyrus	fowleri	Male	48.306667	3.8776	15.1	2.714694744	15.925	1096.766	1940s	1949	Virginia	37.27391	-76.60793	37	b	12	0.6136	0.3182	N/A	low	high	1.684007074	1.178976947
CMNH	35566D	Bufonidae	Anaxyrus	fowleri	Male	50.223333	3.9165	16.6	2.809402695	15.925	1096.766	1940s	1949	Virginia	37.27391	-76.60793	37	b	12	0.6136	0.3182	N/A	low	high	1.700905531	1.220108088
CMNH	35566E	Bufonidae	Anaxyrus	fowleri	Male	49.226667	3.8964	15.2	2.721295428	15.925	1096.766	1940s	1949	Virginia	37.27391	-76.60793	37	b	12	0.6136	0.3182	N/A	low	high	1.692200432	1.181843588
CMNH	35562	Bufonidae	Anaxyrus	fowleri	Male	53.34	3.9767	19.7	2.980618636	15.635	1075.887	1940s	1949	Virginia	37.3084	-76.7303	37	b	30	0.2045	0.7727	N/A	low	low	1.727053011	1.294466226
NMNH	143979	Bufonidae	Anaxyrus	fowleri	Male	52.95	3.9693	18.3	2.90690106	12.324	983.6661	1950s	1950	Virginia	37.2231	-80.3881	37	b	633	0.8636	0.1136	N/A	low	high	1.723865964	1.26245109
NMNH	143980	Bufonidae	Anaxyrus	fowleri	Male	59.27	4.0821	24.3	3.19047635	12.324	983.6661	1950s	1950	Virginia	37.2231	-80.3881	37	b	633	0.8636	0.1136	N/A	low	high	1.772834927	1.385606274
NMNH	143981	Bufonidae	Anaxyrus	fowleri	Male	56.663333	4.0371	17	2.833213344	12.324	983.6661	1950s	1950	Virginia	37.2231	-80.3881	37	b	633	0.8636	0.1136	N/A	low	high	1.753302117	1.230448921
NMNH	143982	Bufonidae	Anaxyrus	fowleri	Male	54.46	3.9975	19.7	2.980618636	12.324	983.6661	1950s	1950	Virginia	37.2231	-80.3881	37	b	633	0.8636	0.1136	N/A	low	high	1.736077637	1.294466226
NMNH	143983	Bufonidae	Anaxyrus	fowleri	Male	53	3.9703	17.6	2.867898902	12.324	983.6661	1950s	1950	Virginia	37.2231	-80.3881	37	b	633	0.8636	0.1136	N/A	low	high	1.72427587	1.245512668
NMNH	143984	Bufonidae	Anaxyrus	fowleri	Male	64.55	4.1674	28.4	3.346389145	12.324	983.6661	1950s	1950	Virginia	37.2231	-80.3881	37	b	633	0.8636	0.1136	N/A	low	high	1.809896247	1.45331834
CMNH	29423	Bufonidae	Anaxyrus	fowleri	Male	60.46	4.102	32	3.465735903	11.062	1046.673	1950s	1950	West Virginia	37.78101	-80.39391	37	b	528	0.6136	0.3409	N/A	low	high	1.781468143	1.505149978
NMNH	143985	Bufonidae	Anaxyrus	fowleri	Male	64.18	4.1617	31.8	3.45946629	12.498	918.5161	1950s	1951	Virginia	37.2231	-80.3881	37	b	633	0.8636	0.1136	N/A	low	high	1.807399713	1.50242712
NMNH	143986	Bufonidae	Anaxyrus	fowleri	Male	63.59	4.1525	27.8	3.325036021	12.498	918.5161	1950s	1951	Virginia	37.2231	-80.3881	37	b	633	0.8636	0.1136	N/A	low	high	1.803388825	1.444044796
NMNH	143989	Bufonidae	Anaxyrus	fowleri	Male	62.82	4.1403	30.2	3.407841924	12.498	918.5161	1950s	1951	Virginia	37.2231	-80.3881	37	b	633	0.8636	0.1136	N/A	low	high	1.798097932	1.480006943
NMNH	143967	Bufonidae	Anaxyrus	fowleri	Female	69.896667	4.247	46.4	3.837299459	11.93	937.8851	1950s	1951	Virginia	37.2296	-80.4139	37	b	633	0.1364	0.0909	N/A	low	low	1.844456467	1.666517981
NMNH	143960	Bufonidae	Anaxyrus	fowleri	Male	54.39	3.9962	17.6	2.867898902	11.93	937.8851	1950s	1951	Virginia	37.2296	-80.4139	37	b	633	0.1364	0.0909	N/A	low	low	1.735519059	1.245512668
NMNH	143961	Bufonidae	Anaxyrus	fowleri	Male	53.63	3.9821	20.6	3.025291076	11.93	937.8851	1950s	1951	Virginia	37.2296	-80.4139	37	b	633	0.1364	0.0909	N/A	low	low	1.729407797	1.31386722
NMNH	143962	Bufonidae	Anaxyrus	fowleri	Male	64.61	4.1684	27.2	3.303216973	11.93	937.8851	1950s	1951	Virginia	37.2296	-80.4139	37	b	633	0.1364	0.0909	N/A	low	low	1.810299741	1.434568904
NMNH	143964	Bufonidae	Anaxyrus	fowleri	Male	61.816667	4.1242	27.7	3.321432413	11.93	937.8851	1950s	1951	Virginia	37.2296	-80.4139	37	b	633	0.1364	0.0909	N/A	low	low	1.791105585	1.442479769
NMNH	143965	Bufonidae	Anaxyrus	fowleri	Male	65.306667	4.1791	30	3.401197382	11.93	937.8851	1950s	1951	Virginia	37.2296	-80.4139	37	b	633	0.1364	0.0909	N/A	low	low	1.81495752	1.477121255
NMNH	143966	Bufonidae	Anaxyrus	fowleri	Male	52.46	3.9601	18.6	2.923161581	11.93	937.8851	1950s	1951	Virginia	37.2296	-80.4139	37	b	633	0.1364	0.0909	N/A	low	low	1.719828286	1.269512944
NMNH	143968	Bufonidae	Anaxyrus	fowleri	Male	64.81	4.1715	31.5	3.449987546	11.93	937.8851	1950s	1951	Virginia	37.2296	-80.4139	37	b	633	0.1364	0.0909	N/A	low	low	1.811642021	1.498310554
NMNH	143969	Bufonidae	Anaxyrus	fowleri	Male	56.643333	4.0368	21.1	3.04927304	11.93	937.8851	1950s	1951	Virginia	37.2296	-80.4139	37	b	633	0.1364	0.0909	N/A	low	low	1.7531488	1.324282455
NMNH	143970	Bufonidae	Anaxyrus	fowleri	Male	56.503333	4.0343	19.6	2.975529566	11.93	937.8851	1950s	1951	Virginia	37.2296	-80.4139	37	b	633	0.1364	0.0909	N/A	low	low	1.752074067	1.292256071
NMNH	143972	Bufonidae	Anaxyrus	fowleri	Male	58.083333	4.0619	24.5	3.198673118	11.93	937.8851	1950s	1951	Virginia	37.2296	-80.4139	37	b	633	0.1364	0.0909	N/A	low	low	1.76405153	1.389166084
NMNH	143973	Bufonidae	Anaxyrus	fowleri	Male	50.666667	3.9253	17	2.833213344	11.93	937.8851	1950s	1951	Virginia	37.2296	-80.4139	37	b	633	0.1364	0.0909	N/A	low	low	1.704722336	1.230448921
NMNH	143987	Bufonidae	Anaxyrus	fowleri	Male	50.793333	3.9278	14.4	2.667228207	11.778	923.9301	1950s	1951	Virginia	37.2428	-80.4545	37	b	602	0.2222	0.7556	N/A	low	low	1.705806712	1.158362492
NMNH	143988	Bufonidae	Anaxyrus	fowleri	Male	60.913333	4.1095	23.4	3.152736022	11.778	923.9301	1950s	1951	Virginia	37.2428	-80.4545	37	b	602	0.2222	0.7556	N/A	low	low	1.784712363	1.369215857
CMNH	36695	Bufonidae	Anaxyrus	fowleri	Male	47.036667	3.8509	12.1	2.493205453	14.978	1033.057	1950s	1951	Virginia	37.25047	-76.7624	37	b	15	0.5227	0.4318	N/A	low	high	1.67243654	1.08278537
CMNH	31255A	Bufonidae	Anaxyrus	fowleri	Female	56.806667	4.0397	27.6	3.317815773	15.127	1168.961	1950s	1952	Virginia	37.4232	-76.8881	37	b	4	0.5333	0.4222	N/A	low	high	1.754399309	1.440909082
CMNH	31255C	Bufonidae	Anaxyrus	fowleri	Female	50.636667	3.9247	19.6	2.975529566	15.127	1168.961	1950s	1952	Virginia	37.4232	-76.8881	37	b	4	0.5333	0.4222	N/A	low	high	1.704465112	1.292256071
NMNH	143958	Bufonidae	Anaxyrus	fowleri	Male	60.826667	4.108	30.1	3.404525172	14.973	1166.848	1950s	1952	Virginia	37.6304	-76.3908	37	b	2	0.4286	0.5	N/A	low	low	1.78409402	1.478566496
NMNH	143959	Bufonidae	Anaxyrus	fowleri	Male	56.933333	4.0419	23.4	3.152736022	14.973	1166.848	1950s	1952	Virginia	37.6304	-76.3908	37	b	2	0.4286	0.5	N/A	low	low	1.755366609	1.369215857
CMNH	36688	Bufonidae	Anaxyrus	fowleri	Female	61.546667	4.1198	40.3	3.696351469	15.99	1074.421	1950s	1953	Virginia	37.23236	-76.74013	37	b	12	0.5349	0.4651	N/A	low	high	1.789204539	1.605305046
CMNH	36684	Bufonidae	Anaxyrus	fowleri	Male	44.176667	3.7882	12.4	2.517696473	15.99	1074.421	1950s	1953	Virginia	37.23236	-76.74013	37	b	12	0.5349	0.4651	N/A	low	high	1.645192947	1.093421685
CMNH	36685	Bufonidae	Anaxyrus	fowleri	Male	52.556667	3.9619	21	3.044522438	15.99	1074.421	1950s	1953	Virginia	37.23236	-76.74013	37	b	12	0.5349	0.4651	N/A	low	high	1.720627816	1.322219295
CMNH	34026	Bufonidae	Anaxyrus	fowleri	Female	64.303333	4.1636	40.2	3.693866996	15.197	1238.912	1950s	1955	Virginia	37.3043	-77.2872	37	b	17	0	0.3261	N/A	high	low	1.808233484	1.604226053
NMNH	137506	Bufonidae	Anaxyrus	fowleri	Female	65.563333	4.183	44.9	3.804437795	13.788	1043.767	1950s	1956	Virginia	37.7923	-77.873	37	b	71	0.3111	0.6889	N/A	low	low	1.816661023	1.652246341
NMNH	137507	Bufonidae	Anaxyrus	fowleri	Male	63.376667	4.1491	39.7	3.681351188	13.78	1056.666	1950s	1956	Virginia	37.8625	-77.8983	37	b	78	0.4889	0.5111	N/A	low	low	1.801929396	1.598790507
CMNH	31255D	Bufonidae	Anaxyrus	fowleri	Male	44.99	3.8064	14.9	2.701361213	15.158	1276.026	1950s	1957	Virginia	37.4232	-76.8881	37	b	4	0.5333	0.4222	N/A	high	high	1.653115993	1.173186268
CMNH	31255H	Bufonidae	Anaxyrus	fowleri	Male	49.31	3.8981	16.4	2.797281335	15.158	1276.026	1950s	1957	Virginia	37.4232	-76.8881	37	b	4	0.5333	0.4222	N/A	high	high	1.692935003	1.214843848
USNM	139389	Bufonidae	Anaxyrus	fowleri	Female	47.49	3.8605	10.9	2.388762789	14.59	1138.27	1950s	1957	Virginia	37.91	-75.35	37	b	1	0.5333	0.4222	N/A	low	high	1.67660217	1.037426498
NMNH	139388	Bufonidae	Anaxyrus	fowleri	Female	56.653333	4.037	20.6	3.025291076	14.454	1135.925	1950s	1957	Virginia	37.9347	-75.375	37	b	1	0.3056	0.6944	N/A	low	low	1.753225465	1.31386722
CMNH	121206	Bufonidae	Anaxyrus	fowleri	Male	56.38	4.0321	19.4	2.965273066	12.977	1259.039	1950s	1958	Virginia	37.57713	-77.54134	37	b	42	0.3864	0.1136	N/A	high	low	1.751125072	1.28780173
CMNH	36534	Bufonidae	Anaxyrus	fowleri	Female	49.493333	3.9018	18.3	2.90690106	15.357	1115.889	1950s	1959	Virginia	37.41355	-76.88824	37	b	1	0.5814	0.3488	N/A	low	high	1.694546701	1.26245109
CMNH	40546	Bufonidae	Anaxyrus	fowleri	Female	46.656667	3.8428	11.7	2.459588842	14.432	1111.329	1960s	1964	Virginia	37.41355	-76.88824	37	b	1	0.5814	0.3488	N/A	low	high			46.68	46.61	46.68	46.68	gravid	PB	N/A	0.0698	high
NCSM	55391	Bufonidae	Anaxyrus	fowleri	Female	59.193333	4.0808	37.5	3.624340933	10.344	934.2861	1960s	1965	Virginia	37.9144	-79.0745	37	b	986	0.9773	0.0227	N/A	low	high			59.45	59.13	59	59.13	Enlarged oviducts	JS	N/A	0	none
NCSM	55390	Bufonidae	Anaxyrus	fowleri	Female	57.416667	4.0503	27	3.295836866	11.831	834.9771	1960s	1965	Virginia	37.9768	-78.9945	37	b	481	0.8636	0.1364	N/A	low	high			57.21	57.57	57.47	57.47	Gravid	JS	N/A	0	none
CMNH	121175	Bufonidae	Anaxyrus	fowleri	Female	50.86	3.9291	21.9	3.086486637	14.719	1200.479	1960s	1969	Virginia	37.18	-76.54	37	b	21	0.5652	0.3913	N/A	low	high			50.86	50.86	50.86	50.86	gravid	PB	lat/long is only to 2nd decimal in database	0.0435	high
CMNH	121189	Bufonidae	Anaxyrus	fowleri	Male	44.9	3.8044	12.4	2.517696473	14.719	1200.479	1960s	1969	Virginia	37.1821	-76.5529	37	b	5	0.6071	0.3214	N/A	low	high			44.9	44.9	44.9	44.9	dark throat	PB	N/A	0.0714	high
CMNH	121176	Bufonidae	Anaxyrus	fowleri	Female	63.52	4.1514	33.4	3.5085559	14.459	1256.823	1960s	1969	Virginia	37.21485	-76.72088	37	b	6	0.1923	0.8077	N/A	high	low			63.52	63.52	63.52	63.52	gravid	PB	N/A	0	none
CMNH	121183	Bufonidae	Anaxyrus	fowleri	Female	55.703333	4.02	21.9	3.086486637	14.459	1256.823	1960s	1969	Virginia	37.22605	-76.69465	37	b	2	0.5833	0.4167	N/A	high	high			55.7	55.71	55.7	55.7	gravid	PB	N/A	0	none
CMNH	121182	Bufonidae	Anaxyrus	fowleri	Male	48.776667	3.8873	17.4	2.856470206	14.459	1256.823	1960s	1969	Virginia	37.22605	-76.69465	37	b	2	0.5833	0.4167	N/A	high	high			48.77	48.78	48.78	48.78	dark throat, nuptial pads	PB	N/A	0	none
CMNH	121184	Bufonidae	Anaxyrus	fowleri	Male	44.45	3.7944	11.8	2.468099531	14.459	1256.823	1960s	1969	Virginia	37.22605	-76.69465	37	b	2	0.5833	0.4167	N/A	high	high			44.45	44.45	44.45	44.45	dark throat	PB	N/A	0	none
USNM	527851	Bufonidae	Anaxyrus	fowleri	Male	48.073333	3.8727	11.8	2.468099531	13.95	1006.78	1960s	1969	Virginia	37.91	-75.33	37	b	1	0.2917	0.7083	N/A	low	low			48.27	48.02	47.93	48.02	Dark throat; nuptial pads	JS	N/A	0	none
CMNH	121208	Bufonidae	Anaxyrus	fowleri	Female	65.61	4.1837	46.5	3.839452313	15.477	1109.09	1970s	1973	Virginia	37.24406	-76.72099	37	b	17	0.3696	0.4783	N/A	low	low	1.816970038	1.667452953
NMNH	198657	Bufonidae	Anaxyrus	fowleri	Female	50.036667	3.9128	17.3	2.850706502	14.424	1071.288	1970s	1973	Virginia	37.81	-77.46	37	b	22	0.4091	0.4091	N/A	low	low	1.699288373	1.238046103
NCSM	72336	Bufonidae	Anaxyrus	fowleri	Female	57.386667	4.0498	21.1	3.04927304	15.489	1081.013062	1970s	1974	Virginia	37.3656	-77.2575	37	b	0	0.0652	0.9348	N/A	low	low	1.758811002	1.324282455
AMNH	A-122675	Bufonidae	Anaxyrus	fowleri	Male	60.20666667	4.0978	24.9	3.214867803	11.795	1086.933	1970s	1975	Virginia	37.23337	-80.59131	37	b	744	0.9556	0.0444	N/A	low	high	1.779644583	1.396199347
NCSM	72339	Bufonidae	Anaxyrus	fowleri	Male	45.043333	3.8076	11.2	2.415913778	14.56	1115.717041	1970s	1977	Virginia	37.4377	-76.8984	37	b	9	0.4773	0.5227	N/A	low	low	1.653630519	1.049218023
NCSM	72347	Bufonidae	Anaxyrus	fowleri	Male	50.77	3.9273	12.1	2.493205453	14.089	1255.873	1970s	1978	Virginia	37.1296	-77.3877	37	b	48	0.6522	0.3478	N/A	high	high	1.705607163	1.08278537
NCSM	72348	Bufonidae	Anaxyrus	fowleri	Male	51.85	3.9484	13.1	2.57261223	14.089	1255.873	1970s	1978	Virginia	37.1296	-77.3877	37	b	48	0.6522	0.3478	N/A	high	high	1.714748761	1.117271296
NCSM	72387	Bufonidae	Anaxyrus	fowleri	Male	55.466667	4.0158	18.2	2.901421594	12.99	1226.832	1970s	1978	Virginia	37.1732	-78.2815	37	b	138	0.8571	0.1429	N/A	high	high	1.74403207	1.260071388
NCSM	72377	Bufonidae	Anaxyrus	fowleri	Female	61.996667	4.1271	30.3	3.411147713	14.126	1158.266	1970s	1978	Virginia	37.2971	-76.0174	37	b	0	0.0714	0.8571	N/A	low	low	1.792368342	1.481442629
NCSM	72414	Bufonidae	Anaxyrus	fowleri	Male	53.723333	3.9838	21.3	3.058707073	14.126	1158.266	1970s	1978	Virginia	37.2971	-76.0174	37	b	0	0.0714	0.8571	N/A	low	low	1.730162948	1.328379603
NCSM	72341	Bufonidae	Anaxyrus	fowleri	Female	66.826667	4.2021	32.7	3.487375078	13.223	1244.348	1970s	1978	Virginia	37.39	-77.6744	37	b	78	0.7273	0.2727	N/A	high	high	1.824949801	1.514547753
NMNH	528980	Bufonidae	Anaxyrus	fowleri	Female	58.523333	4.0694	25.5	3.238678452	13.775	1199.161	1970s	1978	Virginia	37.63	-77.13	37	b	9	0.2826	0.7174	N/A	low	low	1.767329052	1.40654018
NMNH	529129	Bufonidae	Anaxyrus	fowleri	Male	53.85	3.9862	19.4	2.965273066	14.678	1545.917	1970s	1979	Virginia	37.33	-77.18	37	b	5	0.5682	0.4091	N/A	high	high	1.731185708	1.28780173
NMNH	529130	Bufonidae	Anaxyrus	fowleri	Male	49.256667	3.897	14.9	2.701361213	14.678	1545.917	1970s	1979	Virginia	37.33	-77.18	37	b	5	0.5682	0.4091	N/A	high	high	1.692465022	1.173186268
NCSM	72244	Bufonidae	Anaxyrus	fowleri	Female	66.083333	4.1909	31.6	3.453157121	13.769	1492.166	1970s	1979	Virginia	37.3451	-77.5465	37	b	66	0.8913	0.1087	N/A	high	high	1.820091939	1.499687083
NCSM	72294	Bufonidae	Anaxyrus	fowleri	Male	53.01	3.9705	18.6	2.923161581	13.647	1493.234	1970s	1979	Virginia	37.3561	-77.5328	37	b	65	0.8974	0.1026	N/A	high	high	1.724357804	1.269512944
USNM	528991	Bufonidae	Anaxyrus	fowleri	Male	48.62	3.884	15.1	2.714694744	14.003	1462.123	1970s	1979	Virginia	37.49	-77.3	37	b	49	0.4222	0.1556	N/A	high	low	1.686814955	1.178976947
NMNH	529588	Bufonidae	Anaxyrus	fowleri	Male	54.333333	3.9951	14.8	2.694627181	14.003	1462.123	1970s	1979	Virginia	37.49	-77.3	37	b	49	0.4222	0.1556	N/A	high	low	1.735066347	1.170261715
NMNH	529041	Bufonidae	Anaxyrus	fowleri	Male	59.023333	4.0779	21.9	3.086486637	13.227	1465.021	1970s	1979	Virginia	37.64	-77.54	37	b	94	0.1628	0.186	N/A	high	low	1.77102373	1.340444115
USNM	529137	Bufonidae	Anaxyrus	fowleri	Female	60.773333	4.1072	31.2	3.440418095	13.239	1463.494	1970s	1979	Virginia	37.67	-77.56	37	b	87	0.8095	0	N/A	high	high	1.783713055	1.494154594
NMNH	529002	Bufonidae	Anaxyrus	fowleri	Male	58.35	4.0665	22	3.091042453	13.23	1453.823	1970s	1979	Virginia	37.67	-77.61	37	b	90	0.7778	0.2222	N/A	high	high	1.76604086	1.342422681
NMNH	529177	Bufonidae	Anaxyrus	fowleri	Female	68.436667	4.2259	48.6	3.883623531	13.179	1447.457	1970s	1979	Virginia	37.74	-77.62	37	b	69	0.4884	0.5116	N/A	high	low	1.83528885	1.686636269
NMNH	529120	Bufonidae	Anaxyrus	fowleri	Female	64.026667	4.1593	27.7	3.321432413	13.249	1458.581	1970s	1979	Virginia	37.76	-77.58	37	b	77	0.7273	0.2727	N/A	high	high	1.806360895	1.442479769
NMNH	529119	Bufonidae	Anaxyrus	fowleri	Male	58.736667	4.0731	21.9	3.086486637	13.249	1458.581	1970s	1979	Virginia	37.76	-77.58	37	b	77	0.7273	0.2727	N/A	high	high	1.768909299	1.340444115
NMNH	529163	Bufonidae	Anaxyrus	fowleri	Male	55.903333	4.0236	26.3	3.269568939	13.298	1466.362	1970s	1979	Virginia	37.98	-77.52	37	b	80	0.6047	0.2093	N/A	high	high	1.747437702	1.419955748
NCSM	72443	Bufonidae	Anaxyrus	fowleri	Male	48.22	3.8758	13.7	2.617395833	15.141	934.441	1980s	1980	Virginia	37.3359	-77.1889	37	b	4	0.8444	0.1333	N/A	low	high	1.683227206	1.136720567
NCSM	72449	Bufonidae	Anaxyrus	fowleri	Male	53.18	3.9737	20	2.995732274	15.141	934.441	1980s	1980	Virginia	37.3359	-77.1889	37	b	4	0.8444	0.1333	N/A	low	high	1.725748333	1.301029996
USNM	529394	Bufonidae	Anaxyrus	fowleri	Male	45.96	3.8278	13.9	2.63188884	14.322	860.1821	1980s	1981	Virginia	37.33	-77.18	37	b	5	0.5682	0.4091	N/A	low	high	1.66238002	1.1430148
NCSM	72242	Bufonidae	Anaxyrus	fowleri	Female	68.953333	4.2334	37.2	3.616308761	13.9	864.949	1980s	1981	Virginia	37.4055	-77.1556	37	b	36	0.6977	0.3023	N/A	low	high	1.838555264	1.57054294
NMNH	529451	Bufonidae	Anaxyrus	fowleri	Male	59.246667	4.0817	24.1	3.18221184	13.741	1088.653	1980s	1983	Virginia	37.0673	-78.1695	37	b	108	0.6222	0.3778	N/A	low	high	1.772663924	1.382017043
NMNH	529455	Bufonidae	Anaxyrus	fowleri	Male	57.173333	4.0461	22.4	3.109060959	13.716	1083.567	1980s	1983	Virginia	37.0773	-78.1407	37	b	136	0.6667	0.3333	N/A	low	high	1.757193511	1.350248018
NMNH	529457	Bufonidae	Anaxyrus	fowleri	Male	56.723333	4.0382	22.4	3.109060959	13.716	1083.567	1980s	1983	Virginia	37.0773	-78.1407	37	b	136	0.6667	0.3333	N/A	low	high	1.753761742	1.350248018
NMNH	529458	Bufonidae	Anaxyrus	fowleri	Male	52.933333	3.969	18.7	2.928523524	13.716	1083.567	1980s	1983	Virginia	37.0773	-78.1407	37	b	136	0.6667	0.3333	N/A	low	high	1.723729241	1.271841607
NMNH	529459	Bufonidae	Anaxyrus	fowleri	Male	51.813333	3.9476	16.9	2.827313622	13.716	1083.567	1980s	1983	Virginia	37.0773	-78.1407	37	b	136	0.6667	0.3333	N/A	low	high	1.71444153	1.227886705
NMNH	529463	Bufonidae	Anaxyrus	fowleri	Male	55.776667	4.0214	23.1	3.139832618	13.716	1083.567	1980s	1983	Virginia	37.0773	-78.1407	37	b	136	0.6667	0.3333	N/A	low	high	1.746452559	1.36361198
NMNH	529465	Bufonidae	Anaxyrus	fowleri	Male	56.413333	4.0327	22.5	3.113515309	13.716	1083.567	1980s	1983	Virginia	37.0773	-78.1407	37	b	136	0.6667	0.3333	N/A	low	high	1.751381759	1.352182518
NMNH	529420	Bufonidae	Anaxyrus	fowleri	Male	57.71	4.0554	25.8	3.250374492	14.141	1171.928	1980s	1983	Virginia	37.742	-76.9402	37	b	13	0.766	0.2128	N/A	low	high	1.761251074	1.411619706
NMNH	529426	Bufonidae	Anaxyrus	fowleri	Male	53.82	3.9856	19	2.944438979	14.141	1171.928	1980s	1983	Virginia	37.742	-76.9402	37	b	13	0.766	0.2128	N/A	low	high	1.730943693	1.278753601
NMNH	529428	Bufonidae	Anaxyrus	fowleri	Male	52.973333	3.9698	14.9	2.701361213	14.141	1171.928	1980s	1983	Virginia	37.742	-76.9402	37	b	13	0.766	0.2128	N/A	low	high	1.724057299	1.173186268
NMNH	529430	Bufonidae	Anaxyrus	fowleri	Male	51.383333	3.9393	16.1	2.778819272	14.141	1171.928	1980s	1983	Virginia	37.742	-76.9402	37	b	13	0.766	0.2128	N/A	low	high	1.710822272	1.206825876
CMNH	93183	Bufonidae	Anaxyrus	fowleri	Female	57.783333	4.0567	27.3	3.306886702	14.047	1178.617	1980s	1983	Virginia	37.8919	-77.1352	37	b	58	0.5227	0.4773	N/A	low	high	1.761802589	1.436162647
CMNH	122806	Bufonidae	Anaxyrus	fowleri	Male	53.21	3.9742	17.3	2.850706502	15.856	722.124	1980s	1986	Virginia	37.08	-76.42	37	b	5	0.8409	0.0455	N/A	low	high	1.725993259	1.238046103
NMNH	529596	Bufonidae	Anaxyrus	fowleri	Male	52.373333	3.9584	18.3	2.90690106	14.677	811.109	1980s	1986	Virginia	37.72	-75.72	37	b	6	0.2667	0.7111	N/A	low	low	1.719110213	1.26245109
NMNH	529611	Bufonidae	Anaxyrus	fowleri	Male	57.083333	4.0445	22.4	3.109060959	14.009	1134.41	1980s	1987	Virginia	37.6	-77.63	37	b	37	0.5111	0.2	N/A	low	high	1.756509323	1.350248018
CMNH	128390	Bufonidae	Anaxyrus	fowleri	Male	56.246667	4.0297	25.2	3.226843995	14.216	987.787	1980s	1988	Virginia	37.17688	-76.53551	37	b	14	0.3256	0.2326	N/A	low	low	1.750096793	1.401400541
CMNH	129178	Bufonidae	Anaxyrus	fowleri	Male	50.15	3.915	14.6	2.681021529	14.08	878.376	1980s	1988	Virginia	37.33592	-77.18897	37	b	4	0.8444	0.1333	N/A	low	high	1.700270937	1.164352856
NMNH	529575	Bufonidae	Anaxyrus	fowleri	Male	61.666667	4.1217	28.7	3.356897123	13.409	958.243	1980s	1988	Virginia	37.69	-77.48	37	b	56	0.7333	0.2	N/A	low	high	1.790050476	1.457881897
CMNH	128500	Bufonidae	Anaxyrus	fowleri	Female	55.36	4.0139	21.1	3.04927304	13.801	932.304	1980s	1988	Virginia	37.70394	-77.30599	37	b	22	0.6	0.4	N/A	low	high	1.743196081	1.324282455
CMNH	128348	Bufonidae	Anaxyrus	fowleri	Male	52.943333	3.9692	16.3	2.791165108	13.801	932.304	1980s	1988	Virginia	37.72	-77.3	37	b	20	0.2093	0.6744	N/A	low	low	1.723811278	1.212187604
CMNH	128456	Bufonidae	Anaxyrus	fowleri	Male	53.94	3.9879	22.5	3.113515309	13.801	932.304	1980s	1988	Virginia	37.72	-77.3	37	b	20	0.2093	0.6744	N/A	low	low	1.731910942	1.352182518
CMNH	152762	Bufonidae	Anaxyrus	fowleri	Female	60.503333	4.1027	33.1	3.499533282	14.744	1083.927	1990s	1990	Virginia	37.692	-78.213	37	b	92	0.75	0.25	N/A	low	high	1.7817793	1.519827994
CMNH	152822	Bufonidae	Anaxyrus	fowleri	Female	60.86	4.1086	34.8	3.549617387	14.744	1083.927	1990s	1990	Virginia	37.692	-78.213	37	b	92	0.75	0.25	N/A	low	high	1.784331948	1.541579244
CMNH	152885	Bufonidae	Anaxyrus	fowleri	Male	51.51	3.9418	17.5	2.862200881	14.744	1083.927	1990s	1990	Virginia	37.692	-78.213	37	b	92	0.75	0.25	N/A	low	high	1.71189155	1.243038049
CMNH	152530	Bufonidae	Anaxyrus	fowleri	Male	53.02	3.9707	24.5	3.198673118	14.726	1093.186	1990s	1990	Virginia	37.732	-78.179	37	b	110	0.8478	0.1522	N/A	low	high	1.724439723	1.389166084
NMNH	529625	Bufonidae	Anaxyrus	fowleri	Male	56.73	4.0383	20.5	3.020424886	14.946	931.272	1990s	1991	Virginia	37.6	-77.67	37	b	68	0.7111	0.0889	N/A	low	high	1.753812784	1.311753861
NMNH	529626	Bufonidae	Anaxyrus	fowleri	Male	62.393333	4.1335	31.9	3.46260601	14.946	931.272	1990s	1991	Virginia	37.6	-77.67	37	b	68	0.7111	0.0889	N/A	low	high	1.795138186	1.503790683
NCSM	72401	Bufonidae	Anaxyrus	fowleri	Male	51.143333	3.9346	14.9	2.701361213	15.05	1027.231	1990s	1992	Virginia	37.3862	-77.2866	37	b	7	0.0889	0.9111	N/A	low	low	1.708789027	1.173186268
NMNH	514832	Bufonidae	Anaxyrus	fowleri	Male	55.516667	4.0167	17.4	2.856470206	14.964	1234.77	1990s	1994	Virginia	37.5542	-76.8125	37	b	11	0.2444	0.3778	used 1992 data	high	low	1.744423385	1.240549248
NMNH	514765	Bufonidae	Anaxyrus	fowleri	Male	45.743333	3.823	10.9	2.388762789	14.888	1204.238	1990s	1994	Virginia	37.6019	-76.9453	37	b	1	0.9111	0.0889	used 1992 data	low	high	1.660327805	1.037426498
NMNH	514828	Bufonidae	Anaxyrus	fowleri	Male	53.233333	3.9747	22.2	3.100092289	14.764	1197.234	1990s	1994	Virginia	37.6194	-76.9783	37	b	36	0.5778	0.4222	used 1992 data	low	high	1.726183659	1.346352974
NMNH	514830	Bufonidae	Anaxyrus	fowleri	Male	56.723333	4.0382	23.7	3.165475048	14.764	1197.234	1990s	1994	Virginia	37.6194	-76.9783	37	b	36	0.5778	0.4222	used 1992 data	low	high	1.753761742	1.374748346
NMNH	514771	Bufonidae	Anaxyrus	fowleri	Male	52.456667	3.96	17.7	2.87356464	14.784	1204.809	1990s	1994	Virginia	37.6208	-76.9347	37	b	32	0.4889	0.5111	used 1992 data	low	low	1.719800693	1.247973266
NMNH	514784	Bufonidae	Anaxyrus	fowleri	Male	50.526667	3.9225	17.3	2.850706502	14.764	1197.234	1990s	1994	Virginia	37.6292	-76.9469	37	b	23	0.7879	0.2121	used 1992 data	low	high	1.703520651	1.238046103
NMNH	514812	Bufonidae	Anaxyrus	fowleri	Female	57.62	4.0539	22.6	3.117949906	14.715	1192.516	1990s	1994	Virginia	37.6492	-76.9781	37	b	41	0.8571	0.1429	used 1992 data	low	high	1.760573254	1.354108439
NMNH	514826	Bufonidae	Anaxyrus	fowleri	Male	57.383333	4.0498	24.3	3.19047635	14.714	1185.07	1990s	1994	Virginia	37.6614	-76.9964	37	b	34	0.8065	0.1935	used 1992 data	low	high	1.75878577	1.385606274
NMNH	514798	Bufonidae	Anaxyrus	fowleri	Male	56.213333	4.0292	24.8	3.210843653	14.714	1185.07	1990s	1994	Virginia	37.6625	-76.9814	37	b	22	0.907	0.093	used 1992 data	low	high	1.749839336	1.394451681
USNM	514799	Bufonidae	Anaxyrus	fowleri	Male	49.566667	3.9033	14.2	2.653241965	14.714	1185.07	1990s	1994	Virginia	37.6625	-76.9814	37	b	22	0.907	0.093	used 1992 data	low	high	1.695189717	1.152288344
NMNH	514800	Bufonidae	Anaxyrus	fowleri	Male	54.86	4.0048	21.1	3.04927304	14.714	1185.07	1990s	1994	Virginia	37.6625	-76.9814	37	b	22	0.907	0.093	used 1992 data	low	high	1.739255803	1.324282455
NMNH	514801	Bufonidae	Anaxyrus	fowleri	Male	57.036667	4.0437	24.5	3.198673118	14.714	1185.07	1990s	1994	Virginia	37.6625	-76.9814	37	b	22	0.907	0.093	used 1992 data	low	high	1.756154139	1.389166084
NMNH	514802	Bufonidae	Anaxyrus	fowleri	Male	51.816667	3.9477	15.1	2.714694744	14.714	1185.07	1990s	1994	Virginia	37.6625	-76.9814	37	b	22	0.907	0.093	used 1992 data	low	high	1.714469474	1.178976947
NMNH	514803	Bufonidae	Anaxyrus	fowleri	Male	50.65	3.9249	13.2	2.58021683	14.714	1185.07	1990s	1994	Virginia	37.6625	-76.9814	37	b	22	0.907	0.093	used 1992 data	low	high	1.70457945	1.120573931
NMNH	514804	Bufonidae	Anaxyrus	fowleri	Male	57.086667	4.0446	21.1	3.04927304	14.714	1185.07	1990s	1994	Virginia	37.6625	-76.9814	37	b	22	0.907	0.093	used 1992 data	low	high	1.756534688	1.324282455
NMNH	514805	Bufonidae	Anaxyrus	fowleri	Male	53.616667	3.9819	21.7	3.077312261	14.714	1185.07	1990s	1994	Virginia	37.6625	-76.9814	37	b	22	0.907	0.093	used 1992 data	low	high	1.729299813	1.336459734
NMNH	514806	Bufonidae	Anaxyrus	fowleri	Male	54.72	4.0022	21	3.044522438	14.714	1185.07	1990s	1994	Virginia	37.6625	-76.9814	37	b	22	0.907	0.093	used 1992 data	low	high	1.738146089	1.322219295
NMNH	514807	Bufonidae	Anaxyrus	fowleri	Male	54.323333	3.995	18.9	2.939161922	14.714	1185.07	1990s	1994	Virginia	37.6625	-76.9814	37	b	22	0.907	0.093	used 1992 data	low	high	1.734986408	1.276461804
NMNH	514808	Bufonidae	Anaxyrus	fowleri	Male	55.29	4.0126	19.4	2.965273066	14.714	1185.07	1990s	1994	Virginia	37.6625	-76.9814	37	b	22	0.907	0.093	used 1992 data	low	high	1.74264659	1.28780173
NMNH	514809	Bufonidae	Anaxyrus	fowleri	Male	55.433333	4.0152	21.3	3.058707073	14.714	1185.07	1990s	1994	Virginia	37.6625	-76.9814	37	b	22	0.907	0.093	used 1992 data	low	high	1.743770992	1.328379603
NMNH	514810	Bufonidae	Anaxyrus	fowleri	Male	54.54	3.9989	20.8	3.034952987	14.714	1185.07	1990s	1994	Virginia	37.6625	-76.9814	37	b	22	0.907	0.093	used 1992 data	low	high	1.736715134	1.318063335
NCSM	67907	Bufonidae	Anaxyrus	fowleri	Male	51.35	3.9387	17.5	2.862200881	15.389	1087.92	1990s	1998	Virginia	37.6172	-77.4303	37	b	28	0.1818	0.4545	used 2001 data	low	low	1.710540448	1.243038049
CMNH	5378	Bufonidae	Anaxyrus	fowleri	Male	62.62	4.1371	32.3	3.47506723	9.373	1082.209	1930s	1931	West Virginia	38.22371	-80.09669	38	c	651	0.6905	0.1667	used 1938 dataset	low	high	1.796713063	1.509202522
CMNH	5383	Bufonidae	Anaxyrus	fowleri	Male	58.32	4.0659	30.5	3.417726684	9.373	1082.209	1930s	1931	West Virginia	38.22371	-80.09669	38	c	651	0.6905	0.1667	used 1938 dataset	low	high	1.765817515	1.484299839
CMNH	5313H	Bufonidae	Anaxyrus	fowleri	Female	71.93	4.2757	50.4	3.919991175	9.349	1080.014	1930s	1931	West Virginia	38.23544	-80.07865	38	c	657	0.5227	0.4773	used 1938 dataset	low	high	1.85691006	1.702430536
CMNH	5324A	Bufonidae	Anaxyrus	fowleri	Male	59.083333	4.0789	28.6	3.353406718	9.349	1080.014	1930s	1931	West Virginia	38.23544	-80.07865	38	c	657	0.5227	0.4773	used 1938 dataset	low	high	1.771464987	1.456366033
CMNH	5324F	Bufonidae	Anaxyrus	fowleri	Male	61.316667	4.1161	33.7	3.517497837	9.349	1080.014	1930s	1931	West Virginia	38.23544	-80.07865	38	c	657	0.5227	0.4773	used 1938 dataset	low	high	1.78757854	1.527629901
CMNH	5324G	Bufonidae	Anaxyrus	fowleri	Male	62.67	4.1379	33.4	3.5085559	9.349	1080.014	1930s	1931	West Virginia	38.23544	-80.07865	38	c	657	0.5227	0.4773	used 1938 dataset	low	high	1.797059695	1.523746467
CMNH	5324N	Bufonidae	Anaxyrus	fowleri	Male	56.97	4.0425	30.8	3.42751469	9.349	1080.014	1930s	1931	West Virginia	38.23544	-80.07865	38	c	657	0.5227	0.4773	used 1938 dataset	low	high	1.755646219	1.488550717
CMNH	7466A	Bufonidae	Anaxyrus	fowleri	Female	70.616667	4.2573	48.7	3.88567903	13.489	1230.695	1930s	1933	West Virginia	38.19052	-81.39415	38	c	188	0.9778	0.0222	used 1938 dataset	high	high	1.848907216	1.687528961
CMNH	7466F	Bufonidae	Anaxyrus	fowleri	Female	61.34	4.1164	33.7	3.517497837	13.489	1230.695	1930s	1933	West Virginia	38.19052	-81.39415	38	c	188	0.9778	0.0222	used 1938 dataset	high	high	1.787743772	1.527629901
CMNH	7449	Bufonidae	Anaxyrus	fowleri	Female	62.33	4.1324	29.5	3.384390263	13.489	1230.695	1930s	1933	West Virginia	38.21391	-81.36118	38	c	202	0.9091	0.0909	used 1938 dataset	high	high	1.794697127	1.469822016
CMNH	7450	Bufonidae	Anaxyrus	fowleri	Male	53.38	3.9774	17.4	2.856470206	13.489	1230.695	1930s	1933	West Virginia	38.21391	-81.36118	38	c	202	0.9091	0.0909	used 1938 dataset	high	high	1.727378569	1.240549248
CMNH	7451	Bufonidae	Anaxyrus	fowleri	Male	57.57	4.053	21.4	3.063390922	13.489	1230.695	1930s	1933	West Virginia	38.21391	-81.36118	38	c	202	0.9091	0.0909	used 1938 dataset	high	high	1.760196229	1.330413773
NMNH	91321	Bufonidae	Anaxyrus	fowleri	Male	61.74	4.1229	28.4	3.346389145	13.08	1112.668	1930s	1933	Virginia	38.63	-77.43	38	c	107	0.4222	0.5111	used 1938 dataset	low	low	1.790566625	1.45331834
NMNH	91322	Bufonidae	Anaxyrus	fowleri	Male	60.426667	4.1014	24.5	3.198673118	13.08	1112.668	1930s	1933	Virginia	38.63	-77.43	38	c	107	0.4222	0.5111	used 1938 dataset	low	low	1.78122864	1.389166084
USNM	101227	Bufonidae	Anaxyrus	fowleri	Male	51.06	3.933	13.6	2.610069793	13.016	1262.739	1930s	1935	Maryland	38.70709	-76.53151	38	c	0	0.2059	0.5588	used 1938 dataset	high	low	1.70808081	1.133538908
CMNH	11818	Bufonidae	Anaxyrus	fowleri	Female	61.2	4.1141	30.2	3.407841924	11.281	1128.601	1930s	1936	West Virginia	38.31999	-80.82552	38	c	557	0.4091	0.5909	used 1938 dataset	low	low	1.786751422	1.480006943
CMNH	12873	Bufonidae	Anaxyrus	fowleri	Male	60.833333	4.1081	28.3	3.342861805	10.073	1274.27	1930s	1936	West Virginia	38.91575	-79.8524	38	c	590	0.2955	0.2273	used 1938 dataset	high	low	1.784141612	1.451786436
CMNH	11933	Bufonidae	Anaxyrus	fowleri	Female	57.82	4.0573	35.1	3.55820113	12.506	1213.527	1930s	1937	West Virginia	38.19052	-81.39415	38	c	188	0.9778	0.0222	used 1938 dataset	high	high	1.762078087	1.545307116
CMNH	12384	Bufonidae	Anaxyrus	fowleri	Female	69.95	4.2478	53.2	3.974058396	10.453	1063.246	1930s	1937	West Virginia	38.83644	-79.37582	38	c	472	0.5349	0.4651	used 1938 dataset	low	high	1.844787719	1.725911632
CMNH	14219	Bufonidae	Anaxyrus	fowleri	Female	69.43	4.2403	44.7	3.799973502	10.747	1261.12	1930s	1938	West Virginia	38.43377	-80.4091	38	c	692	0.8636	0.1364	N/A	high	high	1.841547165	1.650307523
CMNH	13762A	Bufonidae	Anaxyrus	fowleri	Male	65.94	4.1887	41.4	3.723280881	11.77	810.3231	1930s	1938	West Virginia	38.95162	-78.99505	38	c	284	0.6591	0.3409	N/A	low	high	1.819148943	1.617000341
CMNH	13762E	Bufonidae	Anaxyrus	fowleri	Male	57.59	4.0533	28.5	3.349904087	11.77	810.3231	1930s	1938	West Virginia	38.95162	-78.99505	38	c	284	0.6591	0.3409	N/A	low	high	1.760347079	1.45484486
CMNH	21227	Bufonidae	Anaxyrus	fowleri	Male	56.453333	4.0334	23.8	3.169685581	10.809	1064.555	1930s	1939	West Virginia	38.11039	-80.2658	38	c	914	0.7727	0.2273	N/A	low	high	1.751689588	1.376576957
CMNH	19456	Bufonidae	Anaxyrus	fowleri	Male	52.543333	3.9616	17.9	2.884800713	14.154	1114.07	1930s	1939	West Virginia	38.39481	-82.56405	38	c	166	0.1333	0.2889	N/A	low	low	1.720517618	1.252853031
CMNH	17604	Bufonidae	Anaxyrus	fowleri	Male	63.91	4.1575	38.3	3.645449896	13.689	1080.533	1930s	1939	West Virginia	38.56444	-82.20025	38	c	164	0.5814	0.4186	N/A	low	high	1.805568818	1.583198774
CMNH	19767	Bufonidae	Anaxyrus	fowleri	Female	84.243333	4.4337	102.5	4.629862799	9.697001	930.532	1940s	1940	West Virginia	38.83644	-79.37582	38	c	472	0.6047	0.3953	N/A	low	high	1.925535541	2.010723865
CMNH	19769	Bufonidae	Anaxyrus	fowleri	Female	71.306667	4.267	63.9	4.157319361	9.697001	930.532	1940s	1940	West Virginia	38.83644	-79.37582	38	c	472	0.6047	0.3953	N/A	low	high	1.853130137	1.805500858
CMNH	19775	Bufonidae	Anaxyrus	fowleri	Female	82.49	4.4127	82.5	4.412798293	9.697001	930.532	1940s	1940	West Virginia	38.83644	-79.37582	38	c	472	0.6047	0.3953	N/A	low	high	1.916401304	1.916453949
CMNH	19770	Bufonidae	Anaxyrus	fowleri	Male	66.76	4.2011	51.1	3.933784497	9.697001	930.532	1940s	1940	West Virginia	38.83644	-79.37582	38	c	472	0.6047	0.3953	N/A	low	high	1.824516328	1.7084209
CMNH	139792	Bufonidae	Anaxyrus	fowleri	Female	70.823333	4.2602	41.6	3.728100167	13.898	778.3281	1940s	1941	District of Columbia	38.9126	-76.9416	38	c	4	0.1667	0	N/A	low	low	1.850176361	1.619093331
CMNH	139786	Bufonidae	Anaxyrus	fowleri	Male	64.713333	4.17	41.5	3.725693427	13.898	778.3281	1940s	1941	District of Columbia	38.9187	-76.9494	38	c	15	0.2727	0.2273	N/A	low	low	1.810993768	1.618048097
CMNH	139811	Bufonidae	Anaxyrus	fowleri	Male	54.39	3.9962	16.4	2.797281335	12.999	1291.541	1940s	1942	Maryland	38.98933	-76.96683	38	c	20	0.3478	0.0217	N/A	high	low	1.735519059	1.214843848
NMNH	124909	Bufonidae	Anaxyrus	fowleri	Male	54.43	3.9969	18	2.890371758	13.766	922.757	1940s	1946	Virginia	38.4468	-77.4024	38	c	5	0.8261	0.087	N/A	low	high	1.735838334	1.255272505
CMNH	139836	Bufonidae	Anaxyrus	fowleri	Female	53.96	3.9882	28.1	3.335769576	13.674	908.8391	1940s	1946	Virginia	38.56	-77.38	38	c	78	0.8444	0.1556	N/A	low	high	1.732071941	1.44870632
CMNH	21674	Bufonidae	Anaxyrus	fowleri	Female	64.446667	4.1658	25.9	3.254242969	13.707	942.001	1940s	1947	Maryland	38.3743	-75.7424	38	c	4	0.5333	0.4	N/A	low	high	1.809200462	1.413299764
NMNH	137508	Bufonidae	Anaxyrus	fowleri	Male	57.613333	4.0538	26.9	3.292126287	13.569	1048.545	1950s	1956	Virginia	38.3054	-77.9562	38	c	112	0.5116	0.4651	N/A	low	high	1.760523	1.42975228
NMNH	137407	Bufonidae	Anaxyrus	fowleri	Male	50.466667	3.9213	17.9	2.884800713	13.252	1066.612	1950s	1956	Virginia	38.41	-77.74	38	c	98	0.6889	0.3111	N/A	low	high	1.703004623	1.252853031
NMNH	138656	Bufonidae	Anaxyrus	fowleri	Male	51.93	3.9499	18.9	2.939161922	13.311	1048.783	1950s	1956	Virginia	38.4535	-78.2522	38	c	191	0.5217	0.4783	N/A	low	high	1.715418323	1.276461804
CMNH	36894	Bufonidae	Anaxyrus	fowleri	Male	50.283333	3.9177	15.8	2.76000994	12.704	1372.793	1950s	1958	Maryland	38.31308	-75.15378	38	c	2	0.6296	0.3704	N/A	high	high	1.701424057	1.198657087
CMNH	36895	Bufonidae	Anaxyrus	fowleri	Male	51.836667	3.9481	17.5	2.862200881	12.704	1372.793	1950s	1958	Maryland	38.31308	-75.15378	38	c	2	0.6296	0.3704	N/A	high	high	1.714637069	1.243038049
CMNH	36905	Bufonidae	Anaxyrus	fowleri	Male	58.18	4.0635	23.7	3.165475048	12.704	1372.793	1950s	1958	Maryland	38.31308	-75.15378	38	c	2	0.6296	0.3704	N/A	high	high	1.764773717	1.374748346
NMNH	166727	Bufonidae	Anaxyrus	fowleri	Female	53.01	3.9705	19.6	2.975529566	13.405	923.34	1960s	1969	Virginia	38.57	-77.27	38	c	29	0.9524	0.0476	N/A	low	high			53.32	52.96	52.75	52.96	Gravid	JS	N/A	0	none
NMNH	166726	Bufonidae	Anaxyrus	fowleri	Male	51.326667	3.9382	17.5	2.862200881	13.405	923.34	1960s	1969	Virginia	38.57	-77.27	38	c	29	0.9524	0.0476	N/A	low	high			51.21	51.43	51.34	51.34	Dark throat; nuptial pads	JS	N/A	0	none
CMNH	116608	Bufonidae	Anaxyrus	fowleri	Male	49.366667	3.8993	19	2.944438979	13.898	1114.428	1970s	1973	Delaware	38.5278	-75.4828	38	c	8	0.5455	0.4545	N/A	low	high	1.693433807	1.278753601
CMNH	116609	Bufonidae	Anaxyrus	fowleri	Male	52.33	3.9576	24.1	3.18221184	13.898	1114.428	1970s	1973	Delaware	38.5278	-75.4828	38	c	8	0.5455	0.4545	N/A	low	high	1.718750735	1.382017043
CMNH	113230	Bufonidae	Anaxyrus	fowleri	Male	55.646667	4.019	17.8	2.879198457	13.519	984.631	1970s	1974	Virginia	38.72	-77.18	38	c	9	0.3636	0.0455	N/A	low	low	1.745439157	1.250420002
AMNH	A-90218	Bufonidae	Anaxyrus	fowleri	Male	54.81333333	4.0039	19.8	2.985681938	12.63	951.759	1970s	1974	New Jersey	38.96558	-74.95074	38	c	2	0.3636	0.2727	N/A	low	low	1.738886213	1.29666519
CMNH	60158	Bufonidae	Anaxyrus	fowleri	Female	60.873333	4.1088	29.5	3.384390263	14.01	1302.092	1970s	1975	Maryland	38.29875	-75.14476	38	c	2	0.7	0.3	N/A	high	high	1.784427081	1.469822016
CMNH	60159	Bufonidae	Anaxyrus	fowleri	Female	58.903333	4.0759	34.3	3.535145354	14.01	1302.092	1970s	1975	Maryland	38.29875	-75.14476	38	c	2	0.7	0.3	N/A	high	high	1.77013987	1.53529412
CMNH	60160	Bufonidae	Anaxyrus	fowleri	Male	45.966667	3.8279	12.5	2.525728644	14.01	1302.092	1970s	1975	Maryland	38.29875	-75.14476	38	c	2	0.7	0.3	N/A	high	high	1.662443015	1.096910013
NCSM	61973	Bufonidae	Anaxyrus	fowleri	Male	48.023333	3.8717	13.4	2.595254707	13.707	989.251	1970s	1976	Maryland	38.4513	-76.4575	38	c	0	0.2326	0.7674	N/A	low	low	1.681452298	1.127104798
NCSM	61974	Bufonidae	Anaxyrus	fowleri	Male	51.39	3.9394	14.7	2.687847494	13.707	989.251	1970s	1976	Maryland	38.4513	-76.4575	38	c	0	0.2326	0.7674	N/A	low	low	1.710878618	1.167317335
NCSM	61975	Bufonidae	Anaxyrus	fowleri	Male	50.663333	3.9252	14.8	2.694627181	13.707	989.251	1970s	1976	Maryland	38.4513	-76.4575	38	c	0	0.2326	0.7674	N/A	low	low	1.704693757	1.170261715
NCSM	61976	Bufonidae	Anaxyrus	fowleri	Male	53.746667	3.9843	15.1	2.714694744	13.707	989.251	1970s	1976	Maryland	38.4513	-76.4575	38	c	0	0.2326	0.7674	N/A	low	low	1.730351537	1.178976947
NMNH	203035	Bufonidae	Anaxyrus	fowleri	Male	53.34	3.9767	26.9	3.292126287	13.115	1090.938	1970s	1976	District of Columbia	38.91104	-76.9626	38	c	2	0.3111	0.1111	N/A	low	low	1.727053011	1.42975228
CMNH	64970	Bufonidae	Anaxyrus	fowleri	Female	54.733333	4.0025	24.5	3.198673118	14.011	1028.106	1970s	1977	Maryland	38.1434	-75.4411	38	c	0	0.2667	0.7333	N/A	low	low	1.738251895	1.389166084
CMNH	64971	Bufonidae	Anaxyrus	fowleri	Female	57.483333	4.0515	33	3.496507561	14.011	1028.106	1970s	1977	Maryland	38.1434	-75.4411	38	c	0	0.2667	0.7333	N/A	low	low	1.759541941	1.51851394
NCSM	60897a	Bufonidae	Anaxyrus	fowleri	Female	59.033333	4.0781	25.3	3.230804396	12.512	1225.16	1970s	1978	Delaware	38.5252	-75.4663	38	c	11	0.5111	0.4889	N/A	high	high	1.771097304	1.403120521
NCSM	60897c	Bufonidae	Anaxyrus	fowleri	Female	54.903333	4.0056	23.6	3.161246712	12.512	1225.16	1970s	1978	Delaware	38.5252	-75.4663	38	c	11	0.5111	0.4889	N/A	high	high	1.73959871	1.372912003
NCSM	60897e	Bufonidae	Anaxyrus	fowleri	Male	50.24	3.9168	17.2	2.844909384	12.512	1225.16	1970s	1978	Delaware	38.5252	-75.4663	38	c	11	0.5111	0.4889	N/A	high	high	1.701049631	1.235528447
NCSM	60897k	Bufonidae	Anaxyrus	fowleri	Male	48.246667	3.8763	14.9	2.701361213	12.512	1225.16	1970s	1978	Delaware	38.5252	-75.4663	38	c	11	0.5111	0.4889	N/A	high	high	1.683467317	1.173186268
NCSM	60899	Bufonidae	Anaxyrus	fowleri	Female	54.603333	4.0001	25.2	3.226843995	12.099	1246.458	1970s	1978	Delaware	38.6289	-75.4234	38	c	14	0.2273	0.7727	N/A	high	low	1.737219153	1.401400541
CMNH	116613	Bufonidae	Anaxyrus	fowleri	Female	52.483333	3.9605	17.4	2.856470206	11.971	1230.676	1970s	1978	Delaware	38.77533	-75.09739	38	c	11	0.2222	0.7778	N/A	high	low	1.720021407	1.240549248
CMNH	116617	Bufonidae	Anaxyrus	fowleri	Female	44.743333	3.8009	9.6	2.261763098	11.971	1230.676	1970s	1978	Delaware	38.77533	-75.09739	38	c	11	0.2222	0.7778	N/A	high	low	1.650728332	0.982271233
CMNH	116615	Bufonidae	Anaxyrus	fowleri	Male	52.74	3.9654	18.2	2.901421594	11.971	1230.676	1970s	1978	Delaware	38.77533	-75.09739	38	c	11	0.2222	0.7778	N/A	high	low	1.722140125	1.260071388
NMNH	529174	Bufonidae	Anaxyrus	fowleri	Female	63.88	4.157	27.1	3.299533728	13.139	1461.024	1970s	1979	Virginia	38.06	-77.53	38	c	65	0.6087	0.3913	N/A	high	high	1.805364907	1.432969291
NMNH	529146	Bufonidae	Anaxyrus	fowleri	Male	67.626667	4.214	52.9	3.968403339	13.128	1450.56	1970s	1979	Virginia	38.0948	-77.5366	38	c	79	0.5116	0.4884	N/A	high	high	1.830117984	1.723455672
CMNH	123009	Bufonidae	Anaxyrus	fowleri	Male	52.083333	3.9528	21.9	3.086486637	12.874	1111.105	1980s	1982	Virginia	38.01518	-78.19966	38	c	137	0.5909	0.4091	N/A	low	high	1.716698769	1.340444115
NMNH	529501	Bufonidae	Anaxyrus	fowleri	Female	56.846667	4.0404	24.8	3.210843653	12.745	1222.263	1980s	1983	Virginia	38.37	-77.69	38	c	90	0.5	0.5	N/A	high	low	1.754705006	1.394451681
CMNH	120248	Bufonidae	Anaxyrus	fowleri	Male	51.376667	3.9392	17.1	2.839078464	11.506	978.009	1980s	1987	Virginia	38.44432	-79.0689	38	c	444	0.087	0.913	N/A	low	low	1.710765927	1.23299611
CMNH	128954	Bufonidae	Anaxyrus	fowleri	Male	59.81	4.0912	28.7	3.356897123	12.443	863.239	1980s	1988	Virginia	38.57	-77.41	38	c	85	1	0	N/A	low	high	1.776773802	1.457881897
NMNH	578523	Bufonidae	Anaxyrus	fowleri	Male	52.56	3.962	17.6	2.867898902	13.226	1087.795	1990s	1995	Maryland	38.8583	-76.6889	38	c	5	0.3095	0.5952	used 1992 data	low	low	1.720655357	1.245512668
CMNH	9253	Bufonidae	Anaxyrus	fowleri	Male	51.513333	3.9418	18.8	2.93385687	12.32	1155.767	1930s	1934	Maryland	39.40624	-76.25297	39	d	0	0.0909	0.9091	used 1938 dataset	low	low	1.71191965	1.274157849
CMNH	8517	Bufonidae	Anaxyrus	fowleri	Female	65.17	4.177	45.4	3.815512105	12.031	913.639	1930s	1934	West Virginia	39.56353	-78.02544	39	d	145	0.5455	0.4545	used 1938 dataset	low	high	1.814047721	1.657055853
CMNH	8520	Bufonidae	Anaxyrus	fowleri	Female	59.34	4.0833	30.8	3.42751469	12.031	913.639	1930s	1934	West Virginia	39.56353	-78.02544	39	d	145	0.5455	0.4545	used 1938 dataset	low	high	1.773347542	1.488550717
CMNH	8572	Bufonidae	Anaxyrus	fowleri	Female	69.37	4.2395	47.9	3.869115504	12.031	913.639	1930s	1934	West Virginia	39.56353	-78.02544	39	d	145	0.5455	0.4545	used 1938 dataset	low	high	1.841171694	1.680335513
CMNH	8508	Bufonidae	Anaxyrus	fowleri	Male	60.326667	4.0998	31.7	3.456316681	12.031	913.639	1930s	1934	West Virginia	39.56353	-78.02544	39	d	145	0.5455	0.4545	used 1938 dataset	low	high	1.780509332	1.501059262
CMNH	8519	Bufonidae	Anaxyrus	fowleri	Male	60.63	4.1048	33.4	3.5085559	12.031	913.639	1930s	1934	West Virginia	39.56353	-78.02544	39	d	145	0.5455	0.4545	used 1938 dataset	low	high	1.782687568	1.523746467
CMNH	11799	Bufonidae	Anaxyrus	fowleri	Female	63.41	4.1496	33.9	3.523415014	11.692	1156.099	1930s	1936	West Virginia	39.38768	-80.08716	39	d	285	0.9545	0.0455	used 1938 dataset	low	high	1.802157753	1.530199698
CMNH	11800	Bufonidae	Anaxyrus	fowleri	Male	60.506667	4.1028	25.6	3.242592351	11.692	1156.099	1930s	1936	West Virginia	39.38768	-80.08716	39	d	285	0.9545	0.0455	used 1938 dataset	low	high	1.781803231	1.408239965
CMNH	11203	Bufonidae	Anaxyrus	fowleri	Female	61.333333	4.1163	32.2	3.471966453	11.428	1011.945	1930s	1936	Ohio	39.74733	-80.94483	39	d	313	0.5227	0.4773	used 1938 dataset	low	high	1.787696566	1.507855872
CMNH	12385	Bufonidae	Anaxyrus	fowleri	Female	58.15	4.063	33.8	3.520460802	11.599	1098.097	1930s	1937	West Virginia	39.02247	-79.12352	39	d	293	0.2955	0.7045	used 1938 dataset	low	low	1.764549719	1.5289167
CMNH	12387	Bufonidae	Anaxyrus	fowleri	Female	75.33	4.3219	57.5	4.051784948	8.163	1370.504	1930s	1937	West Virginia	39.13761	-79.29806	39	d	1025	0.7826	0.2174	used 1938 dataset	high	high	1.876967967	1.759667845
CMNH	13737	Bufonidae	Anaxyrus	fowleri	Male	66.19	4.1925	37.9	3.634951112	12.64	656.783	1930s	1938	West Virginia	39.13549	-78.94891	39	d	250	0.2	0.8	N/A	low	low	1.820792381	1.57863921
CMNH	13739	Bufonidae	Anaxyrus	fowleri	Male	57.23	4.0471	24.5	3.198673118	12.64	656.783	1930s	1938	West Virginia	39.13549	-78.94891	39	d	250	0.2	0.8	N/A	low	low	1.757623746	1.389166084
NCSM	55373	Bufonidae	Anaxyrus	fowleri	Male	47.9	3.8691	12.3	2.509599262	13.384	1220.009	1930s	1938	New Jersey	39.3959	-75.2865	39	d	6	0.2558	0.7442	N/A	high	low	1.680335513	1.089905111
CMNH	14045	Bufonidae	Anaxyrus	fowleri	Female	55.333333	4.0134	22.4	3.109060959	13.433	1019.783	1930s	1938	West Virginia	39.43934	-81.14662	39	d	219	0.5	0.5	N/A	low	low	1.742986831	1.350248018
NMNH	533160	Bufonidae	Anaxyrus	fowleri	Female	55.613333	4.0184	30.8	3.42751469	12.77	793.903	1940s	1941	Maryland	39.05452	-76.81602	39	d	50	0.5532	0.4255	N/A	low	high	1.745178924	1.488550717
NMNH	311594	Bufonidae	Anaxyrus	fowleri	Female	71.923333	4.2756	68	4.219507705	11.555	701.716	1940s	1941	West Virginia	39.0753	-78.5974	39	d	303	0.3913	0.587	N/A	low	low	1.856869805	1.832508913
CMNH	20186	Bufonidae	Anaxyrus	fowleri	Male	46.413333	3.8376	9.3	2.2300144	13.152	846.313	1940s	1941	Delaware	39.2997	-75.605	39	d	10	0.0889	0.5556	N/A	low	low	1.666642757	0.968482949
CMNH	20189	Bufonidae	Anaxyrus	fowleri	Male	40.466667	3.7005	6.5	1.871802177	13.152	846.313	1940s	1941	Delaware	39.2997	-75.605	39	d	10	0.0889	0.5556	N/A	low	low	1.607097436	0.812913357
CMNH	139814	Bufonidae	Anaxyrus	fowleri	Male	47.213333	3.8547	14	2.63905733	12.81	1256.462	1940s	1942	Maryland	39.01996	-76.77219	39	d	54	0.7045	0.2727	N/A	high	high	1.67406466	1.146128036
CMNH	139815	Bufonidae	Anaxyrus	fowleri	Male	52.53	3.9614	19.3	2.960105096	12.81	1256.462	1940s	1942	Maryland	39.01996	-76.77219	39	d	54	0.7045	0.2727	N/A	high	high	1.720407401	1.285557309
CMNH	139816	Bufonidae	Anaxyrus	fowleri	Male	51.363333	3.9389	17.7	2.87356464	12.81	1256.462	1940s	1942	Maryland	39.01996	-76.77219	39	d	54	0.7045	0.2727	N/A	high	high	1.710653198	1.247973266
CMNH	21311D	Bufonidae	Anaxyrus	fowleri	Male	58.323333	4.066	28.9	3.363841595	12.845	1244.39	1940s	1942	Maryland	39.04063	-76.79726	39	d	40	0.5814	0.3488	N/A	high	high	1.765842335	1.460897843
CMNH	21311E	Bufonidae	Anaxyrus	fowleri	Male	56.32	4.031	22.4	3.109060959	12.845	1244.39	1940s	1942	Maryland	39.04063	-76.79726	39	d	40	0.5814	0.3488	N/A	high	high	1.750662646	1.350248018
CMNH	26163	Bufonidae	Anaxyrus	fowleri	Male	53.323333	3.9764	16.7	2.815408719	13.392	1222.076	1940s	1942	Maryland	39.2546	-76.7	39	d	47	0.2	0.2444	N/A	high	low	1.726917287	1.222716471
CMNH	24501	Bufonidae	Anaxyrus	fowleri	Male	54.25	3.9936	18.1	2.895911938	12.37	1465.331	1940s	1945	West Virginia	39.0978	-80.47479	39	d	318	0.4091	0.5909	N/A	high	low	1.734399743	1.257678575
CMNH	28429	Bufonidae	Anaxyrus	fowleri	Female	63.556667	4.1519	38.7	3.6558396	11.431	1322.692	1940s	1948	New Jersey	39.9536	-74.34897	39	d	32	0.8667	0.1333	N/A	high	high	1.803161114	1.587710965
CMNH	28585	Bufonidae	Anaxyrus	fowleri	Female	64.206667	4.1621	34.8	3.549617387	11.408	1359.593	1940s	1948	New Jersey	39.9536	-74.29247	39	d	16	0.8667	0.1333	N/A	high	high	1.807580126	1.541579244
CMNH	28582	Bufonidae	Anaxyrus	fowleri	Male	50.12	3.9144	16.6	2.809402695	11.408	1359.593	1940s	1948	New Jersey	39.9536	-74.29247	39	d	16	0.8667	0.1333	N/A	high	high	1.700011062	1.220108088
CMNH	28584	Bufonidae	Anaxyrus	fowleri	Female	63.333333	4.1484	38.2	3.642835516	11.408	1359.593	1940s	1948	New Jersey	39.9536	-74.29247	39	d	16	0.8444	0.1333	N/A	high	high	1.801632344	1.582063363
CMNH	28584	Bufonidae	Anaxyrus	fowleri	Female	59.45	4.0851	30.2	3.407841924	12.768	1300.402	1950s	1953	New Jersey	39.9536	-74.29247	39	d	16	0.8667	0.1333	N/A	high	high	1.774151859	1.480006943
CMNH	34760A	Bufonidae	Anaxyrus	fowleri	Female	77.053333	4.3445	76.8	4.34120464	13.835	1242.692	1950s	1953	Pennsylvania	39.99556	-75.10225	39	d	7	0.1395	0.0465	N/A	high	low	1.886791429	1.88536122
CMNH	34760B	Bufonidae	Anaxyrus	fowleri	Female	71.636667	4.2716	63.7	4.154184563	13.835	1242.692	1950s	1953	Pennsylvania	39.99556	-75.10225	39	d	7	0.1395	0.0465	N/A	high	low	1.855135371	1.804139432
CMNH	34760D	Bufonidae	Anaxyrus	fowleri	Female	67.173333	4.2073	42.4	3.747148362	13.835	1242.692	1950s	1953	Pennsylvania	39.99556	-75.10225	39	d	7	0.1395	0.0465	N/A	high	low	1.827196898	1.627365857
CMNH	34760E	Bufonidae	Anaxyrus	fowleri	Female	49.266667	3.8972	20.5	3.020424886	13.835	1242.692	1950s	1953	Pennsylvania	39.99556	-75.10225	39	d	7	0.1395	0.0465	N/A	high	low	1.692553182	1.311753861
CMNH	34760F	Bufonidae	Anaxyrus	fowleri	Female	61.16	4.1135	27.7	3.321432413	13.835	1242.692	1950s	1953	Pennsylvania	39.99556	-75.10225	39	d	7	0.1395	0.0465	N/A	high	low	1.786467477	1.442479769
CMNH	34760C	Bufonidae	Anaxyrus	fowleri	Male	58.443333	4.0681	28.4	3.346389145	13.835	1242.692	1950s	1953	Pennsylvania	39.99556	-75.10225	39	d	7	0.1395	0.0465	N/A	high	low	1.766734976	1.45331834
CMNH	34760K	Bufonidae	Anaxyrus	fowleri	Male	50.916667	3.9302	18.5	2.917770732	13.835	1242.692	1950s	1953	Pennsylvania	39.99556	-75.10225	39	d	7	0.1395	0.0465	N/A	high	low	1.706859967	1.267171728
NMNH	136709	Bufonidae	Anaxyrus	fowleri	Male	58.18	4.0635	17.3	2.850706502	12.962	1019.364	1950s	1955	Virginia	39.0389	-77.6475	39	d	91	0.8333	0.1667	N/A	low	high	1.764773717	1.238046103
NMNH	362419	Bufonidae	Anaxyrus	fowleri	Male	51.29	3.9375	20	2.995732274	13.716	1092.242	1950s	1959	Delaware	39.0289	-75.4656	39	d	7	0.0909	0.9091	N/A	low	low	1.710032699	1.301029996
NMNH	362420	Bufonidae	Anaxyrus	fowleri	Male	51.44	3.9404	18.2	2.901421594	13.716	1092.242	1950s	1959	Delaware	39.0289	-75.4656	39	d	7	0.0909	0.9091	N/A	low	low	1.71130096	1.260071388
USNM	362421	Bufonidae	Anaxyrus	fowleri	Male	48.686667	3.8854	16	2.772588722	13.716	1092.242	1950s	1959	Delaware	39.0289	-75.4656	39	d	7	0.0909	0.9091	N/A	low	low	1.687410045	1.204119983
NCSM	55376	Bufonidae	Anaxyrus	fowleri	Female	61.536667	4.1196	40.4	3.698829785	11.04	1160.69	1960s	1962	New Jersey	39.902	-74.504	39	d	38	0.7174	0.2826	N/A	low	high			61.29	61.36	61.96	61.36	Gravid	JS	N/A	0	none
NCSM	55377	Bufonidae	Anaxyrus	fowleri	Female	63.933333	4.1578	31.6	3.453157121	11.04	1160.69	1960s	1962	New Jersey	39.902	-74.504	39	d	38	0.7174	0.2826	N/A	low	high			63.73	63.31	64.76	63.73	Enlarged oviducts	JS	N/A	0	none
CMNH	39721	Bufonidae	Anaxyrus	fowleri	Female	52.946667	3.9693	35	3.555348061	11.689	962.2761	1960s	1964	New Jersey	39.8585	-74.48214	39	d	48	0.9762	0.0238	N/A	low	high			52.95	52.9	52.99	52.95	gravid	PB	previously cut	0	none
CMNH	39722	Bufonidae	Anaxyrus	fowleri	Female	61.033333	4.1114	39.8	3.683866912	11.689	962.2761	1960s	1964	New Jersey	39.8585	-74.48214	39	d	48	0.9762	0.0238	N/A	low	high			61.01	61	61.09	61.01	gravid	PB	N/A	0	none
NCSM	27991b	Bufonidae	Anaxyrus	fowleri	Male	53.2	3.9741	15.1	2.714694744	11.23	1174.628	1960s	1967	New Jersey	39.8988	-74.5965	39	d	36	1	0	N/A	low	high			53.06	53.15	53.39	53.15	Dark throat, nuptial pads	JS	N/A	0	none
NCSM	27991c	Bufonidae	Anaxyrus	fowleri	Male	53.136667	3.9729	15.5	2.740840024	11.23	1174.628	1960s	1967	New Jersey	39.8988	-74.5965	39	d	36	1	0	N/A	low	high			53.19	52.99	53.23	53.19	Dark throat, nuptial pads	JS	N/A	0	none
NCSM	27991a	Bufonidae	Anaxyrus	fowleri	Male	55.72	4.0203	17.5	2.862200881	11.23	1174.628	1960s	1967	New Jersey	39.89885	-74.59654	39	d	35	1	0	N/A	low	high			55.77	55.71	55.68	55.71	Dark throat, nuptial pads	JS	N/A	0	none
NCSM	60888e	Bufonidae	Anaxyrus	fowleri	Female	57.51	4.052	26.2	3.265759411	11.799	1379.581	1970s	1972	Delaware	39.3316	-75.7522	39	d	22	0.5455	0.4318	N/A	high	high	1.759743368	1.418301291
NCSM	60888c	Bufonidae	Anaxyrus	fowleri	Male	47.67	3.8643	20.1	3.000719815	11.799	1379.581	1970s	1972	Delaware	39.3316	-75.7522	39	d	22	0.5455	0.4318	N/A	high	high	1.678245152	1.303196057
NCSM	61938	Bufonidae	Anaxyrus	fowleri	Male	51.72	3.9458	22.3	3.104586678	11.75	1385.154	1970s	1972	Maryland	39.3368	-75.7745	39	d	23	0.4773	0.4318	N/A	high	low	1.713658516	1.348304863
NCSM	60890	Bufonidae	Anaxyrus	fowleri	Male	59.936667	4.0933	36.8	3.605497845	12.208	1359.271	1970s	1972	Delaware	39.4572	-75.6874	39	d	19	0.0444	0.9556	N/A	high	low	1.777692589	1.565847819
NCSM	60682	Bufonidae	Anaxyrus	fowleri	Female	68.006667	4.2196	50.6	3.923951576	12.258	1370.643	1970s	1972	New Jersey	39.4646	-75.4766	39	d	2	0.2727	0.7273	N/A	high	low	1.832551491	1.704150517
NCSM	60681	Bufonidae	Anaxyrus	fowleri	Female	57.733333	4.0558	20.9	3.039749159	11.48	1334.69	1970s	1972	New Jersey	39.4955	-74.5316	39	d	9	0.6222	0.3333	N/A	high	high	1.76142663	1.320146286
NCSM	60891f	Bufonidae	Anaxyrus	fowleri	Female	64.7	4.1698	46.5	3.839452313	12.793	1287.524	1970s	1973	Delaware	39.7162	-75.7581	39	d	24	0.8889	0.0444	N/A	high	high	1.810904281	1.667452953
NCSM	60683a	Bufonidae	Anaxyrus	fowleri	Female	62.81	4.1401	31.6	3.453157121	12.746	1179.455	1970s	1973	New Jersey	39.7568	-74.1054	39	d	2	0.8889	0.0444	N/A	low	high	1.798028793	1.499687083
NCSM	60683h	Bufonidae	Anaxyrus	fowleri	Female	54.886667	4.0053	19.9	2.990719732	12.746	1179.455	1970s	1973	New Jersey	39.7568	-74.1054	39	d	2	0.8889	0.0444	N/A	low	high	1.739466859	1.298853076
NMNH	292165	Bufonidae	Anaxyrus	fowleri	Male	66.596667	4.1987	41.2	3.718438256	12.917	1311.049	1970s	1975	Maryland	39.07826	-77.33898	39	d	61	0.3191	0.5319	N/A	high	low	1.823452494	1.614897216
NCSM	60679	Bufonidae	Anaxyrus	fowleri	Male	50.206667	3.9161	17.3	2.850706502	12.272	1263.999	1970s	1975	New Jersey	39.4934	-74.5362	39	d	11	0.6444	0.2889	N/A	high	high	1.700761391	1.238046103
CMNH	60477	Bufonidae	Anaxyrus	fowleri	Female	53.64	3.9823	28.2	3.339321978	12.56	1386.095	1970s	1975	New Jersey	39.9347	-74.5244	39	d	29	0.814	0.186	N/A	high	high	1.729488769	1.450249108
NCSM	60677	Bufonidae	Anaxyrus	fowleri	Female	55.756667	4.021	22.6	3.117949906	12.325	1415.894	1970s	1975	New Jersey	39.9487	-74.137	39	d	7	0.0909	0.0682	N/A	high	low	1.746296805	1.354108439
NMNH	248050	Bufonidae	Anaxyrus	fowleri	Male	63.56	4.152	33.9	3.523415014	11.065	750.682	1970s	1977	West Virginia	39.3462	-78.8366	39	d	361	0.9778	0.0222	N/A	low	high	1.803183889	1.530199698
NMNH	230479	Bufonidae	Anaxyrus	fowleri	Male	58.206667	4.064	23.8	3.169685581	12.157	1001.474	1970s	1978	Maryland	39.07858	-77.33945	39	d	60	0.2955	0.5455	N/A	low	low	1.764972732	1.376576957
NMNH	230541	Bufonidae	Anaxyrus	fowleri	Male	54.443333	3.9972	21.2	3.054001182	11.171	1261.039	1970s	1978	New Jersey	39.7264	-74.4928	39	d	13	0.6279	0.3721	N/A	high	high	1.735944705	1.326335861
CMNH	73952	Bufonidae	Anaxyrus	fowleri	Female	58.916667	4.0761	32.3	3.47506723	12.411	1432.533	1970s	1979	Virginia	39.01847	-77.24492	39	d	47	0.7556	0.2444	N/A	high	high	1.77023817	1.509202522
NMNH	230480	Bufonidae	Anaxyrus	fowleri	Male	61.393333	4.1173	26.7	3.284663565	12.367	1439.672	1970s	1979	Maryland	39.083	-77.4172	39	d	61	0.093	0.907	N/A	high	low	1.788121212	1.426511261
NMNH	230481	Bufonidae	Anaxyrus	fowleri	Male	53.79	3.9851	17.6	2.867898902	12.367	1439.672	1970s	1979	Maryland	39.083	-77.4172	39	d	61	0.093	0.907	N/A	high	low	1.730701544	1.245512668
NCSM	60952	Bufonidae	Anaxyrus	fowleri	Female	59.58	4.0873	32.2	3.471966453	12.704	915.7211	1980s	1987	Delaware	39.3457	-75.7292	39	d	19	0.5106	0.4894	N/A	low	high	1.775100499	1.507855872
CMNH	118717	Bufonidae	Anaxyrus	fowleri	Female	69.016667	4.2343	44.3	3.790984677	9.746	1053.555	1980s	1987	Pennsylvania	39.91809	-77.94818	39	d	589	1	0	N/A	low	high	1.838953982	1.646403726
NMNH	291942	Bufonidae	Anaxyrus	fowleri	Male	58.276667	4.0652	25.9	3.254242969	12.248	1294.199	1980s	1989	Maryland	39.043	-76.7924	39	d	42	0.4222	0.5333	N/A	high	low	1.765494705	1.413299764
CMNH	119145	Bufonidae	Anaxyrus	fowleri	Male	49.02	3.8922	13.9	2.63188884	11.098	929.231	1980s	1989	Pennsylvania	39.8126	-76.33015	39	d	65	0.6889	0.2889	N/A	low	high	1.690373307	1.1430148
CMNH	143810	Bufonidae	Anaxyrus	fowleri	Male	68.143333	4.2216	38.6	3.653252276	9.88	1118.585	1980s	1989	Pennsylvania	39.91022	-77.90086	39	d	181	0.1333	0.8444	N/A	low	low	1.833423372	1.586587305
CMNH	123154	Bufonidae	Anaxyrus	fowleri	Female	79.426667	4.3748	66.4	4.195697056	10.304	1197.764	1990s	1990	Pennsylvania	39.87804	-80.42725	39	d	311	0.8409	0.1591	N/A	low	high	1.899966339	1.822168079
NMNH	326470	Bufonidae	Anaxyrus	fowleri	Male	56.72	4.0381	17.8	2.879198457	13.887	890.676	1990s	1991	Maryland	39.0506	-76.8003	39	d	31	0.4444	0.5556	N/A	low	low	1.753736222	1.250420002
CMNH	8108	Bufonidae	Anaxyrus	fowleri	Male	68.946667	4.2333	36.9	3.608211551	11.379	1121.997	1930s	1934	Pennsylvania	40.28968	-76.86507	40	e	145	0.1818	0.7273	used 1938 dataset	low	low	1.838513276	1.567026366
CMNH	11330	Bufonidae	Anaxyrus	fowleri	Female	51.783333	3.9471	14.8	2.694627181	10.529	1144.828	1930s	1936	Pennsylvania	40.0395	-77.26996	40	e	235	0.7872	0.2128	used 1938 dataset	low	high	1.71419	1.170261715
CMNH	11332	Bufonidae	Anaxyrus	fowleri	Female	60.743333	4.1067	25.7	3.246490992	10.529	1144.828	1930s	1936	Pennsylvania	40.0395	-77.26996	40	e	235	0.7872	0.2128	used 1938 dataset	low	high	1.783498618	1.409933123
CMNH	13915	Bufonidae	Anaxyrus	fowleri	Female	65.36	4.1799	40.8	3.708682081	11.994	1000.371	1930s	1938	West Virginia	40.5485	-80.5911	40	e	334	0.8222	0.1778	N/A	low	high	1.815312044	1.610660163
CMNH	13916	Bufonidae	Anaxyrus	fowleri	Female	67.62	4.2139	39.9	3.686376324	11.994	1000.371	1930s	1938	West Virginia	40.5485	-80.5911	40	e	334	0.8222	0.1778	N/A	low	high	1.830075166	1.600972896
CMNH	13913	Bufonidae	Anaxyrus	fowleri	Male	53.193333	3.9739	23.4	3.152736022	11.994	1000.371	1930s	1938	West Virginia	40.5485	-80.5911	40	e	334	0.8222	0.1778	N/A	low	high	1.725857203	1.369215857
CMNH	21871	Bufonidae	Anaxyrus	fowleri	Female	59.566667	4.0871	30.7	3.424262655	10.777	1000.06	1930s	1938	Pennsylvania	41.15861	-76.87659	40	e	146	0.4186	0.5814	N/A	low	low	1.7750033	1.487138375
CMNH	21872	Bufonidae	Anaxyrus	fowleri	Female	68.94	4.2332	41.1	3.716008122	10.777	1000.06	1930s	1938	Pennsylvania	41.15861	-76.87659	40	e	146	0.4186	0.5814	N/A	low	low	1.838471279	1.613841822
CMNH	21870	Bufonidae	Anaxyrus	fowleri	Male	54.51	3.9984	22.7	3.122364924	10.777	1000.06	1930s	1938	Pennsylvania	41.15861	-76.87659	40	e	146	0.4186	0.5814	N/A	low	low	1.736476182	1.356025857
CMNH	17228	Bufonidae	Anaxyrus	fowleri	Male	50.636667	3.9247	15.8	2.76000994	11.76	872.347	1930s	1939	West Virginia	40.53146	-80.61932	40	e	279	0.4884	0.5116	N/A	low	low	1.704465112	1.198657087
CMNH	34772	Bufonidae	Anaxyrus	fowleri	Female	71.95	4.276	41.5	3.725693427	12.062	1026.926	1940s	1941	Pennsylvania	40.13967	-74.97828	40	e	42	0.3953	0.2093	N/A	low	low	1.857030798	1.618048097
CMNH	34777	Bufonidae	Anaxyrus	fowleri	Male	56.256667	4.0299	22.1	3.095577609	10.935	1247.247	1940s	1942	Pennsylvania	40.43475	-75.09978	40	e	78	0.75	0.25	N/A	high	high	1.750173998	1.344392274
CMNH	34789	Bufonidae	Anaxyrus	fowleri	Male	57.656667	4.0545	30.1	3.404525172	10.935	1247.247	1940s	1942	Pennsylvania	40.43475	-75.09978	40	e	78	0.75	0.25	N/A	high	high	1.760849533	1.478566496
CMNH	22875	Bufonidae	Anaxyrus	fowleri	Male	54.64	4.0008	19.3	2.960105096	13.349	1218.556	1940s	1944	New Jersey	40.87851	-73.96323	40	e	69	0.4318	0.0455	N/A	high	low	1.737510691	1.285557309
CMNH	34780	Bufonidae	Anaxyrus	fowleri	Male	45.353333	3.8145	12.7	2.541601993	11.516	1019.022	1940s	1946	Pennsylvania	40.43475	-75.09978	40	e	78	0.75	0.25	N/A	low	high	1.656609209	1.103803721
CMNH	31805	Bufonidae	Anaxyrus	fowleri	Male	62.793333	4.1398	31.3	3.443618098	11.466	1062.97	1950s	1953	Pennsylvania	40.34257	-77.36253	40	e	309	0.7826	0.2174	N/A	low	high	1.797913536	1.495544338
CMNH	32368B	Bufonidae	Anaxyrus	fowleri	Male	48.53	3.8822	23.7	3.165475048	11.947	777.946	1950s	1953	West Virginia	40.51007	-80.56228	40	e	346	0.7273	0.2727	N/A	low	high	1.686010291	1.374748346
CMNH	4052C	Bufonidae	Anaxyrus	fowleri	Female	63.013333	4.1433	34.1	3.529297384	11.052	1146.819	1950s	1956	New York	40.95017	-72.84274	40	e	27	0.6818	0.2273	N/A	low	high	1.799432452	1.532754379
CMNH	36911	Bufonidae	Anaxyrus	fowleri	Male	60.746667	4.1067	28.2	3.339321978	12.086	863.608	1950s	1957	Pennsylvania	40.21053	-74.92134	40	e	35	0.2889	0.6667	N/A	low	low	1.783522454	1.450249108
CMNH	37640	Bufonidae	Anaxyrus	fowleri	Male	52.053333	3.9523	16.1	2.778819272	9.416	1064.902	1950s	1959	Pennsylvania	40.77738	-77.98636	40	e	404	0.7955	0.2045	N/A	low	high	1.716448543	1.206825876
CMNH	89166	Bufonidae	Anaxyrus	fowleri	Male	51.25	3.9367	13.4	2.595254707	10.694	1054.292	1960s	1964	Ohio	40.17966	-82.3023	40	e	271	0.6977	0.3023	N/A	low	high			51.25	51.26	51.24	51.25	dark throat, nuptial pads	PB	N/A	0	none
MCZ	A-152362	Bufonidae	Anaxyrus	fowleri	Male	51.023333	3.9323	24.4	3.194583132	9.154	1223.373	1960s	1968	Massachusetts	41.89003	-70.91744	40	e	31	0.3333	0.0444	N/A	high	low			51.03	51	51.04	51.03	dark throat, small nuptial pads	PB	N/A	0.6222	high
MCZ	A-134918	Bufonidae	Anaxyrus	fowleri	Female	56.493333	4.0341	29.2	3.374168709	10.249	1230.276	1960s	1969	Massachusetts	41.9571	-69.9976	40	e	41	0.8889	0.1111	N/A	high	high			56.49	56.49	56.5	56.49	Gravid	PB	soft	0	none
MCZ	A-134919	Bufonidae	Anaxyrus	fowleri	Female	54.843333	4.0045	34.4	3.538056564	10.249	1230.276	1960s	1969	Massachusetts	41.9571	-69.9976	40	e	41	0.8889	0.1111	N/A	high	high			54.84	54.84	54.85	54.84	Gravid	PB	a lil deflated	0	none
MCZ	A-134917	Bufonidae	Anaxyrus	fowleri	Male	51.893333	3.9492	26	3.258096538	10.249	1230.276	1960s	1969	Massachusetts	41.9571	-69.9976	40	e	41	0.8889	0.1111	N/A	high	high			51.9	51.9	51.88	51.9	dark throat, small nuptial pads	PB	N/A	0	none
MCZ	A-82286	Bufonidae	Anaxyrus	fowleri	Male	50.47666667	3.9215	18.4	2.912350665	10.056001	1267.755005	1960s	1969	Massachusetts	42.0741	-70.20547	40	e	27	0.3333	0.6667	N/A	high	low			50.47	50.47	50.49	50.47	dark throat, small nuptial pads	PB	N/A	0	none
AMNH	A-116838	Bufonidae	Anaxyrus	fowleri	Female	65.95	4.1889	44.1	3.786459782	10.479	1523.197	1970s	1979	New Jersey	40.76055	-74.41856	40	e	82	0.0444	0	N/A	high	low	1.8192148	1.644438589
CMNH	119146	Bufonidae	Anaxyrus	fowleri	Male	55.536667	4.017	20.6	3.025291076	10.237	1084.207	1980s	1989	Pennsylvania	40.14364	-77.062	40	e	139	0.2955	0.7045	N/A	low	low	1.744579812	1.31386722
NMNH	313628	Bufonidae	Anaxyrus	fowleri	Female	51.246667	3.9367	13.9	2.63188884	12.54	1185.024	1990s	1991	New York	40.8689	-73.0019	40	e	27	0.4773	0.0682	N/A	low	low	1.709665625	1.1430148
NMNH	315295	Bufonidae	Anaxyrus	fowleri	Female	54.76	4.003	27.5	3.314186005	12.54	1185.024	1990s	1991	New York	40.8689	-73.0019	40	e	27	0.4773	0.0682	N/A	low	low	1.738463439	1.439332694
NMNH	315297	Bufonidae	Anaxyrus	fowleri	Female	59.306667	4.0827	36.2	3.589059119	12.54	1185.024	1990s	1991	New York	40.8689	-73.0019	40	e	27	0.4773	0.0682	N/A	low	low	1.773103518	1.558708571
NMNH	315299	Bufonidae	Anaxyrus	fowleri	Female	55.98	4.025	27.3	3.306886702	12.54	1185.024	1990s	1991	New York	40.8689	-73.0019	40	e	27	0.4773	0.0682	N/A	low	low	1.748032894	1.436162647
USNM	313625	Bufonidae	Anaxyrus	fowleri	Male	48.456667	3.8807	10.2	2.32238772	12.54	1185.024	1990s	1991	New York	40.8689	-73.0019	40	e	27	0.4773	0.0682	N/A	low	low	1.685353539	1.008600172
NMNH	313626	Bufonidae	Anaxyrus	fowleri	Male	51.353333	3.9387	11.5	2.442347035	12.54	1185.024	1990s	1991	New York	40.8689	-73.0019	40	e	27	0.4773	0.0682	N/A	low	low	1.710568636	1.06069784
USNM	313627	Bufonidae	Anaxyrus	fowleri	Male	45.116667	3.8093	7.9	2.066862759	12.54	1185.024	1990s	1991	New York	40.8689	-73.0019	40	e	27	0.4773	0.0682	N/A	low	low	1.654337009	0.897627091
NMNH	315294	Bufonidae	Anaxyrus	fowleri	Male	58.196667	4.0638	28.1	3.335769576	12.54	1185.024	1990s	1991	New York	40.8689	-73.0019	40	e	27	0.4773	0.0682	N/A	low	low	1.764898113	1.44870632
NMNH	315296	Bufonidae	Anaxyrus	fowleri	Male	55.386667	4.0143	23.5	3.157000421	12.54	1185.024	1990s	1991	New York	40.8689	-73.0019	40	e	27	0.4773	0.0682	N/A	low	low	1.743405231	1.371067862
NMNH	315301	Bufonidae	Anaxyrus	fowleri	Male	52.296667	3.9569	23.1	3.139832618	12.54	1185.024	1990s	1991	New York	40.8689	-73.0019	40	e	27	0.4773	0.0682	N/A	low	low	1.718474011	1.36361198
